# Supplementary material for: Sexually Dimorphic Genome-Wide Binding of Retinoid X Receptor alpha (RXRα) Determines Male-Female Differences in the Expression of Hepatic Lipid Processing Genes in Mice
Source: PLoS One. 2013 Aug 19;8(8):e71538. doi: 10.1371/journal.pone.0071538 (PMC3747242; doi:10.1371/journal.pone.0071538)
Supplement: File S1 — This file contains Tables S1A through S6. Table S1A, Number of RXR and Pol2 reads and peak in male and female mouse liver: related to Figure 1 Table S1B, Male RXRa peak height >300; related to figure 1. Table S1C, Female RXR peak height >300; related to figure 1. Table 1D, RXRa peak distribution. Table S2A, ontology biological pathways; related to Figure 2. Table S2B, Kegg pathways; related to Figure 2. Table S3A, Male preferential RXR-binding sites: Male RXR peaks, RXR score >6; related to Table 1. Table S3B, Female preferential RXR-binding sites: Female RXR peaks, RXR score >6; related to Table 1. Table S3C, Male preferential RXR-binding sites: Male RXR only peaks, RXR score >6; related to Table 1. Table S3D, Female preferential RXR-binding sites: Female RXR peaks only, RXR score >6; related to Table 1. Table S3E, Female-Male overlap, RXR score >6; related to Table 1. Table S3F, Male preferential transcribed genes: Pol2 score >6;related to Table 1. Table S3G, Female preferential transcribed genes: Pol2 score >6;related to Table 1. Table S4A, Male preferential RXR-binding sites: Male RXR score >6 & Pol2 score>6; related to figure 5. Table S4B,Female preferential RXR-binding sites: Female RXR score >6 & Pol2 score>6; related to figure 5. Table S4C, ontology biological pathways; related to figure 5. Table S4D, Kegg pathways; related to figure 5. Table S5A, RXR vs RNA RXR>6-RNA F FC>1.5 ttest<0.1; related to Figure 6. Table S5B, RXR vs RNA RXR>6-RNA F FC>1.5 ttest<0.1; related to Figure 6. Table S5C, Pol2 vs RNA Pol2>6-RNA M FC>1.5 ttest<0.1; related to Figure 6. Table S5D, Pol2 vs RNA Pol2>6-RNA F FC>1.5 ttest<0.1; related to Figure 6. Table S5E, RXR-Pol2-RNA M; related to Figure 6. Table S5F, RXR-Pol2-RNA F; related to Figure 6. Table S6A, Comparison RXRa and Stat5b genes; Male- related to figure 4. Table S6B, Comparison RXRa and Stat5b genes; Female – related to figure 4. (XLSX) [file pone.0071538.s008.xlsx]

## Sheet: Sup1A RXR-Pol2 reads & peak #
Table S1A: Number of RXR and Pol2 reads and peak in male and female mouse liver: related to Figure 1
		Individual mice	All reads	Reads uniquely mapped with max. 2 mismatches	Number of binding sites	Number of overlap in replicates	Percent of overlap in replicates	Replicate Combined	Number of sites	Number of difference M&F	Number of overlap M&F	Percent of overlapt M&F
		Input	39539017	25141371	171
RXRa	male	R1	33733392	16978709	45516	33424	0.7343	RMWT	47845	10243	37602	0.786
		R2	39117678	26439426	42080	33424	0.7943
	female	R1	33941763	21808843	45083	37431	0.8303	RFWT	46877	9275	37602	0.802
		R2	37951727	25517888	47716	37431	0.7845
Pol2	male	R1	41856045	27567285	19324	10912	0.5647	PMWT	25344	6037	19307	0.7618
		R2	41875762	26990260	16932	10912	0.6445
	female	R1	36847649	23378580	16631	9666	0.5812	PFWT	20639	1332	19307	0.9355
		R2	39138954	25013706	13674	9666	0.7069

## Sheet: Sup1B RXR peak height>300 M
Table S1B: Male RXRa peak height > 300; related to figure 1
RM_peak_chr	RM_peak_start	RM_peak_end	RM_peak_id	RXR score M	RM_peak_closest_gene	gene_tss	d_RM_peak_to_gene_tss	RM_peak_height	peak_height_from_RF	peak ratio M/F	Pol2 score M	Pol2 score F
chr2	167241744	167242044	M_27241	5.95109	Slc9a8	167247220	5326	403.5	299.84	1.34572	2.45711	-0.772988
chr4	134453187	134453487	M_32387	9.57648	Tmem50a	134470831	17494	402.45	142.11	2.83196	0	-3.87281
chr5	124676602	124676902	M_35509	5.21145	Pitpnm2	124666427	-10325	400.36	308.43	1.29806	1.03763	-2.28664
chr8	107115827	107116127	M_43628	5.61817	Pdp2	107115367	-610	395.13	294.37	1.34229	0.7601	-2.55941
chr2	25328193	25328493	M_24491	5.8817	Ptgds	25325269	-3074	393.04	292.81	1.3423	-0.0521785	0
chr4	133113376	133113676	M_32325	5.51087	Nr0b2	133109304	-4222	392	306.08	1.28071	3.28119	0
chr9	61215654	61215954	M_45641	5.52761	Tle3	61220172	4368	390.95	296.71	1.31762	2.96404	-0.210788
chr5	136154473	136154773	M_35801	5.05345	Por	136165083	10460	390.95	302.18	1.29377	0	-4.92188
chr13	52117374	52117674	M_11966	5.79813	Gadd45g	51942043	-175481	388.86	305.3	1.2737	3.55431	0
chr10	93006002	93006302	M_4954	5.23639	Ccdc38	93003376	-2776	387.82	301.4	1.28673	-0.0521785	-1.25681
chr5	136171195	136171495	M_35805	5.6376	Por	136165083	-6262	386.77	296.71	1.30353	0	-4.92188
chr4	46882977	46883277	M_30590	5.72637	Gabbr2	47004586	121459	383.64	297.49	1.28959	0	-2.17795
chr15	88749795	88750095	M_16667	5.24724	Ttll8	88784848	34903	380.5	299.06	1.27232	0	0.0521785
chr19	37776894	37777194	M_23367	5.18578	Cyp26a1	37772297	-4747	379.45	295.93	1.28223	0.112933	-2.8281
chr8	107256014	107256314	M_43632	4.98094	Ces6	107257902	1738	378.41	295.15	1.28209	-0.0521785	0.0521785
chr17	57367544	57367844	M_20205	4.66153	C3	57367559	-135	378.41	295.93	1.27871	6.59224	0
chr16	35519474	35519774	M_18051	6.50523	Sema5b	35541447	21823	377.36	267.04	1.41312	1.25681	0.0521785
chr7	108764976	108765276	M_41006	5.13341	Art2b	108729675	-35451	376.32	290.47	1.29556	-0.0521785	-1.25681
chr5	8928563	8928863	M_33282	5.44042	Abcb4	8893720	-34993	375.27	296.71	1.26477	1.9977	-1.2051
chr2	26456282	26456582	M_24550	5.19797	Agpat2	26459730	3298	375.27	299.06	1.25483	3.1121	0
chr4	101046730	101047030	M_31399	4.60881	Mir101a	101019632	-27248	374.23	293.59	1.27467	2.0659	-1.2199
chr3	120874883	120875183	M_29376	4.72274	Rwdd3	120874613	-420	373.18	297.49	1.25443	0.691733	-2.46838
chr2	27416343	27416643	M_24597	5.25134	Wdr5	27370666	-45827	372.14	295.15	1.26085	2.08212	-1.33865
chr5	120964346	120964646	M_35272	4.79167	Slc24a6	120961200	-3296	372.14	299.06	1.24437	2.37701	-0.891805
chr17	26774890	26775190	M_19288	5.37589	Atp6v0e	26813340	38300	370.05	291.25	1.27056	1.89282	-1.46475
chr2	153380317	153380617	M_26773	5.97882	8430427H17Rik	153355707	-24760	369	280.32	1.31635	-0.0521785	0.0521785
chr14	63831060	63831360	M_14302	5.84675	Neil2	63812362	-18848	369	273.29	1.35021	1.25681	0.0521785
chr10	127014299	127014599	M_5619	5.21229	Nxph4	126971615	-42834	369	288.12	1.28072	-0.0521785	0
chr14	77217132	77217432	M_14672	5.20622	1700108F19Rik	77077374	-139908	366.91	286.56	1.2804	0	0.0521785
chr7	77670378	77670678	M_40387	6.62703	Nr2f2	77511632	-158896	365.87	241.27	1.51643	3.20241	0
chr14	52532117	52532417	M_14038	5.17318	Ndrg2	52533163	896	365.87	295.15	1.23961	3.11128	0
chr13	46116332	46116632	M_11824	5.15429	Atxn1	46060345	-56137	365.87	284.22	1.28728	2.44593	-0.841764
chr10	111139521	111139821	M_5309	5.94221	Phlda1	110943341	-196330	364.82	277.97	1.31244	7.89608	0
chr16	34110946	34111246	M_17990	5.18391	Umps	33967089	-144007	364.82	278.75	1.30877	0.756792	-2.52523
chr2	132697526	132697826	M_26435	4.82254	Lrrn4	132706598	8922	363.77	287.34	1.26599	0	-2.87469
chr14	66766334	66766634	M_14424	5.59164	Chrna2	66759796	-6688	359.59	273.29	1.31578	2.66779	-0.936846
chr16	38256072	38256372	M_18133	5.47856	Nr1i2	38294910	38688	359.59	278.75	1.29001	0	-3.33055
chr16	38279888	38280188	M_18135	4.87885	Nr1i2	38294910	14872	357.5	288.91	1.23741	0	-3.33055
chr10	75300154	75300454	M_4376	5.55644	Gstt2	75297626	-2678	356.46	273.29	1.30433	3.77295	0
chr7	25359168	25359468	M_39584	5.46367	Ethe1	25372561	13243	356.46	281.1	1.26809	3.85398	0
chr19	43871672	43871972	M_23613	5.01994	Abcc2	43856797	-15025	355.41	283.44	1.25392	2.31988	-0.742891
chr6	48544509	48544809	M_37050	4.83382	Repin1	48543881	-778	355.41	281.1	1.26435	3.29207	0
chr2	132729171	132729471	M_26437	4.48034	Lrrn4	132706598	-22723	355.41	285	1.24705	0	-2.87469
chr8	96887895	96888195	M_43545	4.22824	Herpud1	96910399	22354	355.41	292.81	1.21379	0	-7.55547
chr4	104888392	104888692	M_31533	4.19401	Ppap2b	104829951	-58591	355.41	291.25	1.22029	-0.0530803	-2.81452
chr5	146191911	146192211	M_36166	3.70361	Cyp3a16	146230592	38531	355.41	292.03	1.21703	0	-2.17795
chr11	119808777	119809077	M_8818	5.06649	Baiap2	119804405	-4522	354.37	276.41	1.28204	0	-3.97942
chr6	95666517	95666817	M_38036	5.01498	Suclg2	95668831	2164	354.37	281.88	1.25717	1.4017	-1.59077
chr13	52105174	52105474	M_11963	4.95831	Gadd45g	51942043	-163281	354.37	279.54	1.26769	3.55431	0
chr12	82076914	82077214	M_10083	4.87886	Slc10a1	82069066	-7998	354.37	283.44	1.25025	0	-3.6094
chr5	128121919	128122219	M_35629	4.51278	Glt1d1	128112631	-9438	354.37	289.69	1.22327	0	-3.78211
chr6	71978116	71978416	M_37445	3.55029	St3gal5	72047606	69340	354.37	295.15	1.20064	0	-6.60491
chr16	10525264	10525564	M_17245	5.20219	Dexi	10543147	17733	353.32	278.75	1.26752	1.10124	-2.29546
chr1	107011420	107011720	M_1450	4.7932	Rnf152	107253287	241717	353.32	280.32	1.26042	0	-2.88926
chr8	121954109	121954409	M_44070	4.45475	Osgin1	121961061	6802	353.32	290.47	1.21637	8.75247	0
chr16	13190555	13190855	M_17318	4.40955	Mkl2	13256573	65868	353.32	294.37	1.20026	1.95501	-1.97883
chr17	46872402	46872702	M_19978	5.30379	Gnmt	46866114	-6438	352.28	277.97	1.26733	0.264744	-2.66117
chr15	102016729	102017029	M_17041	5.21024	Csad	102019474	2595	352.28	281.1	1.25322	2.69095	-0.766629
chr8	11754780	11755080	M_42130	5.16626	Arhgef7	11728104	-26826	352.28	274.07	1.28537	2.48136	-1.20624
chr2	69224287	69224587	M_25378	5.07225	Dhrs9	69218518	-5919	352.28	284.22	1.23946	2.17795	-1.10841
chr8	122706039	122706339	M_44120	4.48388	Fam92b	122701369	-4820	352.28	285.78	1.2327	-0.0521785	0.0521785
chr8	116618510	116618810	M_43916	5.70071	Nudt7	116657478	38818	351.23	273.29	1.28519	9.43311	0
chr17	85137788	85138088	M_20622	5.01427	Lrpprc	85190126	52188	351.23	281.88	1.24603	2.32224	-1.08101
chr15	10563209	10563509	M_15172	4.7025	Gm10389	10530047	-33312	351.23	291.25	1.20594	3.0427	-0.252417
chr13	94198611	94198911	M_12564	5.32227	Jmy	94269644	70883	350.19	266.26	1.31522	1.70629	-1.62585
chr8	47472427	47472727	M_42729	4.60937	Acsl1	47556395	83818	350.19	281.1	1.24578	4.63655	0
chr12	33366928	33367228	M_9386	4.31294	Nampt	33505199	138121	350.19	289.69	1.20884	0	-4.53951
chr17	31999044	31999344	M_19571	4.265	Sik1	31992737	-6457	350.19	292.81	1.19596	0	-5.13837
chr17	29649942	29650242	M_19479	6.48633	Pim1	29627989	-22103	349.14	235.81	1.4806	6.11644	0
chr4	62157016	62157316	M_30900	5.53681	Hdhd3	62163234	6068	349.14	266.26	1.31127	3.73249	0
chr3	142370070	142370370	M_29791	4.90004	Ccbl2	142364043	-6177	349.14	276.41	1.26312	0	-4.02127
chr17	85093190	85093490	M_20620	4.80226	Abcg8	85082470	-10870	349.14	288.12	1.21179	0	-4.49796
chr2	147768409	147768709	M_26643	5.02955	Foxa2	147872705	104146	348.09	276.41	1.25932	5.41933	0
chr11	121187405	121187705	M_8953	4.92547	Wdr45l	121215761	28206	348.09	277.19	1.25578	2.61694	-0.634086
chr10	127396308	127396608	M_5665	4.87273	Hsd17b6	127444564	48106	348.09	281.88	1.23489	0	-4.19822
chr5	147095596	147095896	M_36206	4.81164	Cdk8	147043250	-52496	348.09	276.41	1.25932	1.69306	-1.83723
chr2	71994562	71994862	M_25457	4.86295	B230120H23Rik	72123693	128981	347.05	277.97	1.24852	1.25681	-1.25681
chr4	144809170	144809470	M_32842	4.05097	Tnfrsf1b	144836773	27453	347.05	288.12	1.20453	0	-5.5394
chr15	88701245	88701545	M_16660	4.92003	Pim3	88692623	-8772	346	277.19	1.24824	3.63667	0
chr7	56607411	56607711	M_40158	5.31322	Dbx1	56892205	284644	344.96	259.23	1.33071	0	0
chr8	108295688	108295988	M_43697	5.26671	Gfod2	108282507	-13331	344.96	266.26	1.29558	1.25681	-1.25681
chr16	10347784	10348084	M_17236	5.17901	Emp2	10314061	-33873	344.96	265.48	1.29938	0	0
chr2	156279609	156279909	M_26880	3.96131	Epb4.1l1	156246787	-32972	344.96	286.56	1.2038	-0.0521785	0
chr4	62897342	62897642	M_30932	5.76883	Mir455	62917884	20392	343.91	251.43	1.36782	3.4278	0
chr15	60932408	60932708	M_15830	5.38628	A1bg	60752825	-179733	343.91	267.04	1.28786	0	-8.06353
chr5	125372388	125372688	M_35532	5.06073	Zfp664	125343074	-29464	342.87	267.82	1.28023	1.25681	-1.25681
chr19	4326120	4326420	M_22455	5.0135	Adrbk1	4305955	-20315	342.87	266.26	1.28773	2.21274	-1.10323
chr5	146832762	146833062	M_36190	4.8062	Cyp3a25	146821194	-11718	342.87	279.54	1.22655	3.60459	0
chr4	137499560	137499860	M_32552	4.39477	Eif4g3	137549384	49674	342.87	283.44	1.20967	2.25523	-1.26753
chr16	38288986	38289286	M_18137	4.24341	Nr1i2	38294910	5774	342.87	271.73	1.2618	0	-3.33055
chr2	163366437	163366737	M_27058	4.07098	0610008F07Rik	163367457	870	342.87	285.78	1.19977	3.18786	0
chr7	15110612	15110912	M_39439	5.49115	Sult2a7	15078275	-32487	341.82	262.36	1.30287	0	0.0521785
chr2	132465136	132465436	M_26413	5.20783	AU019990	132423931	-41355	341.82	265.48	1.28755	-0.0521785	0.0521785
chr18	10413609	10413909	M_20928	4.69299	Greb1l	10325176	-88583	341.82	272.51	1.25434	-0.0521785	0.0521785
chr15	82014121	82014421	M_16433	4.68313	Mir33	82028551	14280	341.82	263.92	1.29517	3.4278	0
chr11	120491905	120492205	M_8890	4.36206	Mafg	120494861	2806	341.82	285	1.19937	4.05673	0
chr10	80423313	80423613	M_4625	4.25166	Gadd45b	80392835	-30628	341.82	275.63	1.24014	0	-4.26625
chr2	31320174	31320474	M_24767	3.65683	Ass1	31325789	5465	341.82	284.22	1.20266	0	-5.68372
chr8	122965562	122965862	M_44151	5.22856	Gse1	123012765	47053	340.78	263.92	1.29122	2.709	-1.2207
chr9	95452818	95453118	M_46441	4.72092	Paqr9	95460235	7267	340.78	274.07	1.2434	4.50411	0
chr4	44117131	44117431	M_30491	4.15596	Gne	44097049	-20232	340.78	282.66	1.20562	0	-3.7271
chr10	84274010	84274310	M_4751	5.477	Rfx4	84218792	-55368	339.73	269.38	1.26116	-0.0521785	-1.25681
chr4	133108845	133109145	M_32324	4.76015	Nr0b2	133109304	309	339.73	276.41	1.22908	3.28119	0
chr7	148600279	148600579	M_41835	4.67516	Pddc1	148600024	-405	339.73	277.19	1.22562	1.92269	-1.63308
chr3	143927522	143927822	M_29811	4.54921	Lmo4	143868219	-59453	339.73	277.97	1.22218	2.17795	-1.22291
chr4	11795760	11796060	M_30157	5.32307	Pdp1	11893597	97687	338.69	249.86	1.35552	-0.0521785	0.0521785
chr2	118359023	118359323	M_26054	4.7766	Bmf	118375414	16241	338.69	266.26	1.27203	0	-3.50107
chr1	16189397	16189697	M_139	4.57802	Rdh10	16095962	-93585	338.69	275.63	1.22878	1.88352	-1.57809
chr3	52426512	52426812	M_28172	2.88923	Foxo1	52072258	-354404	338.69	290.47	1.16601	0	-3.11217
chr8	129258712	129259012	M_44480	1.61842	Irf2bp2	129117336	-141526	338.69	295.93	1.14449	0	-6.18396
chr19	23141240	23141540	M_22954	5.94323	Klf9	23215715	74325	337.64	249.08	1.35555	4.31657	0
chr15	66845166	66845466	M_15935	5.67186	Ndrg1	66801203	-44113	337.64	259.23	1.30247	1.25681	-1.25681
chr3	127632812	127633112	M_29520	5.32669	5730508B09Rik	127599241	-33721	337.64	258.45	1.3064	-0.0521785	-1.25681
chr1	72340496	72340796	M_886	5.15353	Tmem169	72330946	-9700	337.64	264.7	1.27556	1.25681	0.0521785
chr17	71439433	71439733	M_20343	5.13194	Myom1	71368896	-70687	337.64	254.55	1.32642	-0.0521785	0.0521785
chr12	81099808	81100108	M_10019	5.11183	Zfp36l1	81214000	114042	337.64	265.48	1.27181	2.81929	0
chr5	125729608	125729908	M_35572	4.68917	Ncor2	125659584	-70174	337.64	276.41	1.22152	1.7236	-1.36575
chr19	32701236	32701536	M_23211	4.50253	Papss2	32694494	-6892	337.64	267.82	1.2607	0	-4.60591
chr4	150059265	150059565	M_33006	4.38407	Slc45a1	150026283	-33132	337.64	277.19	1.21808	0	0
chr8	36478522	36478822	M_42538	4.27324	Ppp1r3b	36438794	-39878	337.64	286.56	1.17825	0	-7.88155
chr16	4702718	4703018	M_17146	3.72612	Nmral1	4719059	16191	337.64	289.69	1.16552	1.26941	-2.43419
chr7	15108144	15108444	M_39438	5.70398	Sult2a7	15078275	-30019	336.6	260.8	1.29064	0	0.0521785
chr10	10299756	10300056	M_3279	5.70188	Rab32	10278005	-21901	336.6	254.55	1.32233	2.85578	-0.365511
chr14	79252725	79253025	M_14701	5.40062	1300010F03Rik	79248984	-3891	336.6	254.55	1.32233	1.85046	-1.37545
chr10	59247978	59248278	M_3996	5.20545	Cbara1	59165382	-82746	336.6	256.11	1.31428	-0.0521785	0.0521785
chr15	79152272	79152572	M_16307	5.20168	Pla2g6	79158598	6176	336.6	259.23	1.29846	2.15906	-1.27712
chr9	74376475	74376775	M_46149	5.10433	Onecut1	74709727	333102	336.6	260.8	1.29064	7.14837	0
chr4	135770772	135771072	M_32483	4.5658	Asap3	135762279	-8643	336.6	277.19	1.21433	2.16155	-1.1593
chr10	127638813	127639113	M_5683	4.12127	Gls2	127631690	-7273	336.6	281.1	1.19744	1.55172	-1.73228
chr1	157673978	157674278	M_2201	5.80795	Qsox1	157660029	-14099	335.55	237.37	1.41362	5.20815	0
chr5	113569140	113569440	M_35028	4.56892	2900026A02Rik	113592333	23043	335.55	277.19	1.21054	1.35051	-2.06338
chr6	108608483	108608783	M_38222	4.42102	Bhlhe40	108610622	1989	335.55	268.6	1.24926	0	-6.93969
chr6	121220229	121220529	M_38564	4.20462	Usp18	121195923	-24456	335.55	281.1	1.1937	0	-3.01847
chr7	105500111	105500411	M_40842	4.0417	Tsku	105509838	9577	335.55	278.75	1.20377	3.37414	0
chr18	75117856	75118156	M_22151	4.02124	Lipg	75120917	2911	335.55	271.73	1.23487	0	-5.93027
chr6	51651353	51651653	M_37150	3.88971	Snx10	51473901	-177602	335.55	282.66	1.18712	0	-3.05434
chr19	23210142	23210442	M_22958	6.03256	Klf9	23215715	5423	334.51	254.55	1.31412	4.31657	0
chr4	122656069	122656369	M_31983	4.38415	Mycl1	122673341	17122	334.51	263.92	1.26747	0.742285	-2.25844
chr1	107822356	107822656	M_1465	4.21144	Zcchc2	107886982	64476	334.51	278.75	1.20004	1.81931	-1.41319
chr17	27689886	27690186	M_19307	3.23442	Hmga1	27693518	3482	334.51	284.22	1.17694	2.17795	-1.21555
chr18	12708797	12709097	M_21002	9.37355	Ttc39c	12802041	93094	333.46	102.29	3.25995	9.11136	0
chr11	57909083	57909383	M_6671	4.96939	Cnot8	57917654	8421	333.46	260.8	1.2786	1.18589	-2.18351
chr2	27480447	27480747	M_24606	4.85794	Rxra	27532720	52123	333.46	267.82	1.24509	3.70334	0
chr8	124468870	124469170	M_44237	4.78133	Car5a	124468812	-208	333.46	272.51	1.22366	0.082544	-2.56537
chr5	135511860	135512160	M_35765	4.18448	Stx1a	135499441	-12569	333.46	270.17	1.23426	-0.0521785	0.0521785
chr6	67099549	67099849	M_37379	4.50768	Gadd45a	66987401	-112298	332.41	264.7	1.2558	0	-3.93856
chr16	5136728	5137028	M_17178	3.74747	Ppl	5132574	-4304	332.41	278.75	1.1925	0.523926	-2.44263
chr9	77878682	77878982	M_46249	4.93269	Gcm1	77899764	20932	331.37	268.6	1.23369	0	0
chr9	74519538	74519838	M_46155	4.89953	Onecut1	74709727	190039	331.37	267.82	1.23729	7.14837	0
chr9	47240834	47241134	M_45265	4.6843	Cadm1	47338434	97450	331.37	270.95	1.22299	1.25681	-1.25681
chr4	137621770	137622070	M_32560	4.67256	Eif4g3	137549384	-72536	331.37	281.88	1.17557	2.25523	-1.26753
chr11	7052454	7052754	M_5893	4.07814	Igfbp1	7097789	45185	331.37	264.7	1.25187	0	-10.6442
chr13	37629805	37630105	M_11547	5.30337	Ly86	37437213	-192742	330.32	245.96	1.34298	0	0.0521785
chr10	96712421	96712721	M_5114	4.86671	Dcn	96942133	229562	330.32	261.58	1.26279	1.08931	-2.17795
chr17	26708350	26708650	M_19276	3.99698	Ergic1	26698456	-10044	330.32	282.66	1.16861	1.83139	-1.86065
chr1	90166350	90166650	M_1242	3.94988	A730008H23Rik	90174132	7632	330.32	268.6	1.22978	0.84465	-2.52231
chr2	126381278	126381578	M_26210	3.82665	Slc27a2	126378759	-2669	330.32	284.22	1.1622	4.87396	0
chr16	29985708	29986008	M_17758	3.64344	Gm1968	29979210	-6648	330.32	288.91	1.14333	0	0.0521785
chr11	98905677	98905977	M_7952	3.06088	Igfbp4	98902573	-3254	330.32	285.78	1.15585	0.76196	-2.40731
chr10	106762704	106763004	M_5218	6.03212	Lin7a	106708886	-53968	329.28	234.25	1.40568	3.10244	0
chr17	45271031	45271331	M_19872	5.86579	Cdc5l	45570656	299475	329.28	245.18	1.34301	1.80076	-1.9597
chr8	37728983	37729283	M_42572	5.67912	Dlc1	37676928	-52205	329.28	250.64	1.31376	3.35722	0
chr11	79566656	79566956	M_7359	5.17501	Mir365-2	79539901	-26905	329.28	252.99	1.30155	0.74331	-2.37847
chr7	109063956	109064256	M_41016	4.62924	Tomt	109054873	-9233	329.28	269.38	1.22236	1.77981	-1.84904
chr14	74031357	74031657	M_14594	2.75621	Sucla2	73952592	-78915	329.28	281.1	1.1714	1.40483	-1.3166
chr1	138583161	138583461	M_1943	5.2102	Zfp281	138521477	-61834	328.23	257.67	1.27384	1.72582	-1.78074
chr9	108244633	108244933	M_46742	4.88385	Gpx1	108241606	-3177	328.23	268.6	1.222	6.5584	0
chr5	125799818	125800118	M_35586	4.34988	Scarb1	125821444	21476	328.23	268.6	1.222	1.91033	-1.57702
chr6	97215248	97215548	M_38057	2.89735	Lmod3	97202774	-12624	328.23	281.88	1.16443	0	0.0521785
chr17	29521733	29522033	M_19456	7.26793	Fgd2	29497858	-24025	327.19	194.43	1.68282	-0.0521785	0.0521785
chr10	67992169	67992469	M_4214	5.06969	1700040L02Rik	68004623	12304	327.19	254.55	1.28537	2.17795	-0.840071
chr3	38050841	38051141	M_28019	4.07976	Ankrd50	38383738	332747	327.19	280.32	1.1672	-0.0521785	0.0521785
chr8	122933313	122933613	M_44145	6.42328	Gse1	123012765	79302	326.14	220.19	1.48118	2.709	-1.2207
chr6	134878598	134878898	M_38886	5.01158	Cdkn1b	134870418	-8330	326.14	263.92	1.23575	2.78257	-0.736741
chr16	18711782	18712082	M_17470	4.99698	Cldn5	18776939	65007	326.14	258.45	1.26191	-0.0521785	0.0521785
chr5	33466383	33466683	M_33616	4.93398	Slc5a1	33446867	-19666	326.14	256.89	1.26957	0	0
chr2	57105085	57105385	M_25171	4.92291	Gpd2	57090088	-15147	326.14	257.67	1.26573	0	-2.87469
chr7	75430617	75430917	M_40350	4.55503	Fam169b	75418724	-12043	326.14	259.23	1.25811	1.65711	-1.54811
chr5	93014945	93015245	M_34591	4.52291	Stbd1	93032076	16981	326.14	264.7	1.23211	4.28036	0
chr15	88658416	88658716	M_16647	4.376	Creld2	88650075	-8491	326.14	263.92	1.23575	2.17795	-1.17043
chr11	50011070	50011370	M_6473	2.21037	Sqstm1	50024292	13072	326.14	295.15	1.105	1.67202	-1.59777
chr17	29347064	29347364	M_19447	8.00339	Cpne5	29374735	27521	325.1	158.51	2.05097	0	0
chr1	133443548	133443848	M_1728	5.36522	Fam72a	133424565	-19133	325.1	249.08	1.3052	-0.0521785	0.0521785
chr11	102102554	102102854	M_8139	4.81871	BC030867	102110195	7491	325.1	262.36	1.23914	0	0.0521785
chr18	65385819	65386119	M_22002	3.89222	Mir122a	65408514	22545	325.1	281.1	1.15653	4.14588	0
chr6	72221084	72221384	M_37475	3.44804	Sftpb	72253241	32007	325.1	267.04	1.21742	2.17795	-1.04095
chr4	82026552	82026852	M_31099	5.72239	Nfib	82151212	124510	324.05	245.18	1.32168	1.66131	-1.78484
chr3	123056641	123056941	M_29489	5.7204	Mettl14	123088908	32117	324.05	238.15	1.3607	1.89626	-1.59511
chr16	24090103	24090403	M_17631	5.57803	Bcl6	23988698	-101555	324.05	245.18	1.32168	5.19226	0
chr11	107125240	107125540	M_8332	5.24017	Nol11	107050695	-74695	324.05	254.55	1.27303	1.98272	-2.1763
chr2	167144564	167144864	M_27224	4.80387	B4galt5	167174678	29964	324.05	267.04	1.21349	3.33918	0
chr2	167157745	167158045	M_27229	4.73069	B4galt5	167174678	16783	324.05	259.23	1.25005	3.33918	0
chr1	158587807	158588107	M_2220	4.66928	Tor3a	158604470	16513	324.05	256.89	1.26143	1.80702	-1.79183
chr11	4012027	4012327	M_5776	4.17772	Sec14l2	4018732	6555	324.05	274.07	1.18236	5.6636	0
chr14	55698412	55698712	M_14088	5.753	Zfhx2as	55691927	-6635	323.01	231.9	1.39288	1.01352	-2.35531
chr11	99021577	99021877	M_7965	5.35941	Ccr7	99016391	-5336	323.01	238.93	1.3519	0	0.0521785
chr1	40236408	40236708	M_428	5.25676	Il1r1	40281924	45366	323.01	253.77	1.27285	2.17795	-0.700567
chr15	66737803	66738103	M_15926	5.18926	Wisp1	66722954	-14999	323.01	251.43	1.28469	-0.0521785	0.0521785
chr7	152115441	152115741	M_41949	4.88197	Ccnd1	152125830	10239	323.01	261.58	1.23484	0	-4.42916
chr3	121081596	121081896	M_29395	4.79261	Cnn3	121129458	47712	323.01	260.01	1.2423	3.14533	0
chr11	75257325	75257625	M_7178	4.66178	Serpinf2	75253003	-4472	323.01	270.95	1.19214	4.7272	0
chr19	57441725	57442025	M_24014	4.56519	Fam160b1	57435498	-6377	323.01	267.82	1.20607	3.11537	0
chr16	44061549	44061849	M_18225	4.50056	Gramd1c	44028058	-33641	323.01	261.58	1.23484	0.219513	-2.81435
chr12	8800615	8800915	M_9089	4.43061	Sdc1	8778201	-22564	323.01	279.54	1.15551	0	-4.08496
chr18	68340424	68340724	M_22068	4.27601	4933403F05Rik	68459987	119413	323.01	268.6	1.20257	3.28893	0
chr19	40301334	40301634	M_23461	3.94764	Cyp2c70	40261776	-39708	323.01	260.8	1.23854	0	-6.16776
chr5	81997737	81998037	M_34345	3.52344	Lphn3	81450617	-547270	323.01	278.75	1.15878	0	0
chr2	172516416	172516716	M_27428	5.2131	Tcfap2c	172375092	-141474	321.96	249.08	1.2926	0	0
chr6	23097260	23097560	M_36599	5.0046	Aass	23082986	-14424	321.96	249.08	1.2926	0	-4.95522
chr6	129110225	129110525	M_38794	4.70704	Clec2d	129130639	20264	321.96	271.73	1.18485	4.36116	0
chr14	26307000	26307300	M_13477	4.59894	Zmiz1	26278777	-28373	321.96	264.7	1.21632	1.00895	-2.19406
chr18	38829514	38829814	M_21436	4.38211	Spry4	38760922	-68742	321.96	259.23	1.24199	0	-4.0786
chr16	30008684	30008984	M_17763	5.73615	4632428C04Rik	30008752	-82	320.92	262.36	1.2232	2.72827	-0.323218
chr3	87313014	87313314	M_28671	5.41963	Etv3	87329499	16335	320.92	246.74	1.30064	2.57248	-1.22537
chr2	147769978	147770278	M_26644	5.39681	Foxa2	147872705	102577	320.92	249.86	1.2844	5.41933	0
chr6	145759781	145760081	M_39226	5.29579	Rassf8	145756902	-3029	320.92	244.4	1.31309	1.79161	-1.62633
chr14	66492230	66492530	M_14400	4.82734	Ccdc25	66456138	-36242	320.92	256.11	1.25306	2.36046	-0.913423
chr9	51785757	51786057	M_45372	4.81714	Fdx1	51771638	-14269	320.92	253.77	1.26461	3.35951	0
chr1	193465236	193465536	M_3033	4.80769	Ints7	193399612	-65774	320.92	257.67	1.24547	2.17795	-0.425126
chr6	139826330	139826630	M_39007	4.62717	Plcz1	139989938	163458	320.92	265.48	1.20883	0	0
chr13	60769512	60769812	M_12208	3.75427	Dapk1	60703307	-66355	320.92	267.82	1.19827	2.46567	-0.681125
chr2	167668011	167668311	M_27302	3.42039	Ptpn1	167757826	89665	320.92	274.07	1.17094	1.23831	-2.36336
chr12	78450547	78450847	M_9949	6.87196	Fut8	78340007	-110690	319.87	210.82	1.51727	0	0.0521785
chr1	182150961	182151261	M_2721	4.79499	Cabc1	182126151	-24960	319.87	253.77	1.26047	1.12359	-1.89488
chr2	19548682	19548982	M_24406	4.54656	Gm3230	19579524	30692	319.87	257.67	1.24139	3.23419	0
chr10	7807045	7807345	M_3238	4.50813	Tab2	7675921	-131274	319.87	266.26	1.20134	1.22528	-2.05203
chr1	50739803	50740103	M_493	4.47315	Tmeff2	50984366	244413	319.87	262.36	1.2192	0	0
chr10	77076149	77076449	M_4462	4.20253	Sumo3	77068978	-7321	319.87	263.14	1.21559	1.63094	-1.46348
chr12	79087798	79088098	M_9961	3.93469	Gphn	79327641	239693	319.87	271.73	1.17716	2.04892	-1.07344
chr1	93790889	93791189	M_1337	5.74115	Twist2	93698053	-92986	318.83	236.59	1.34761	0	0
chr2	72709920	72710220	M_25483	5.70715	Sp3	72818503	108433	318.83	240.49	1.32575	2.15653	-1.33482
chr2	70485801	70486101	M_25408	5.61989	Gorasp2	70499565	13614	318.83	231.12	1.3795	2.01016	-0.85546
chr9	45896895	45897195	M_45220	5.57931	Sik3	45820902	-76143	318.83	235.03	1.35655	1.44111	-1.94444
chr14	41974071	41974371	M_13856	4.71135	Mbl1	41964744	-9477	318.83	266.26	1.19744	5.91077	0
chr2	32263991	32264291	M_24807	4.45791	Ptges2	32251409	-12732	318.83	274.85	1.16001	2.87469	0
chr3	28613324	28613624	M_27891	4.45678	Slc2a2	28596824	-16650	318.83	258.45	1.23362	0	-5.32531
chr3	97415034	97415334	M_28945	4.2375	Chd1l	97414113	-1071	318.83	260.01	1.22622	-0.0521785	-1.25681
chr8	118876623	118876923	M_43992	4.02549	Dynlrb2	119028914	152141	318.83	267.04	1.19394	0	0.0521785
chr18	39523661	39523961	M_21477	4.01715	Nr3c1	39646899	123088	318.83	262.36	1.21524	1.69849	-1.70065
chr2	172978153	172978453	M_27453	3.89897	Pck1	172978573	270	318.83	270.95	1.17671	0	-3.74282
chr6	49115916	49116216	M_37075	3.48968	Igf2bp3	49164953	48887	318.83	262.36	1.21524	-0.0521785	0.0521785
chr2	172949966	172950266	M_27446	3.15916	Ctcfl	172945026	-5090	318.83	288.12	1.10659	0.902361	-2.17795
chr15	83986696	83986996	M_16535	2.70278	Pnpla3	83998245	11399	318.83	285.78	1.11565	0	-7.521
chr4	129592935	129593235	M_32189	4.98266	Spocd1	129624964	31879	317.78	257.67	1.23328	0	0
chr2	160072150	160072450	M_26984	4.72407	Gm826	160153230	80930	317.78	253.77	1.25224	1.80411	-2.13756
chr12	71808500	71808800	M_9748	4.46584	Frmd6	71926500	117850	317.78	259.23	1.22586	-0.0521785	0.0521785
chr12	110089089	110089389	M_10712	4.19566	AI132487	110089338	99	317.78	263.14	1.20765	0	-7.15422
chr5	147883526	147883826	M_36251	5.91027	Lnx2	147888148	4472	316.73	222.54	1.42325	2.43916	-1.35611
chr2	25484127	25484427	M_24503	5.15866	Fcna	25483494	-783	316.73	235.81	1.34316	0.804791	-2.17795
chr5	119782631	119782931	M_35231	4.59401	Tbx3	120120677	337896	316.73	260.01	1.21815	1.91064	-1.54579
chr19	34894088	34894388	M_23276	4.23448	Mir107	34895263	1025	316.73	260.8	1.21446	0	-3.49703
chr8	95757996	95758296	M_43517	4.20505	Es22	95753518	-4628	316.73	274.07	1.15565	4.05324	0
chr7	104572253	104572553	M_40810	4.16476	Thrsp	104566020	-6383	316.73	259.23	1.22181	0	-8.52205
chr17	28897666	28897966	M_19404	4.1405	Mapk13	28906261	8445	316.73	265.48	1.19305	0	0
chr14	35164837	35165137	M_13775	3.78293	2200001I15Rik	35168579	3592	316.73	269.38	1.17577	3.04576	0.0290559
chr19	44490734	44491034	M_23655	1.1185	Scd1	44482199	-8685	316.73	282.66	1.12053	0	-10.5728
chr2	178995624	178995924	M_27516	5.46795	Cdh4	179177182	181408	315.69	244.4	1.29169	0	0
chr11	16642254	16642554	M_5977	5.44317	Egfr	16652205	9801	315.69	241.27	1.30845	8.90187	0
chr12	73683079	73683379	M_9822	5.37326	1810048J11Rik	73637343	-45886	315.69	237.37	1.32995	1.25681	-1.25681
chr4	104658617	104658917	M_31513	4.97974	1700024P16Rik	104586060	-72707	315.69	252.99	1.24784	3.22266	0.0560021
chr19	43867077	43867377	M_23611	4.41219	Abcc2	43856797	-10430	315.69	261.58	1.20686	2.31988	-0.742891
chr10	61197052	61197352	M_4087	4.09143	Aifm2	61178010	-19192	315.69	268.6	1.17532	1.87946	-1.81793
chr8	117085174	117085474	M_43930	3.96848	Wwox	116963551	-121773	315.69	263.92	1.19616	-0.0521785	0.0521785
chr19	38265940	38266240	M_23390	3.15536	5730455O13Rik	38298622	32532	315.69	285	1.10768	1.22476	-2.30185
chr7	104567244	104567544	M_40807	0.73773	Thrsp	104566020	-1374	315.69	294.37	1.07243	0	-8.52205
chr13	12643044	12643344	M_11072	6.49497	Ero1lb	12658149	14955	314.64	213.17	1.47601	1.69564	-1.55472
chr5	136166380	136166680	M_35804	6.16515	Por	136165083	-1447	314.64	210.04	1.498	0	-4.92188
chr12	76767942	76768242	M_9897	5.05846	Wdr89	76770524	2432	314.64	255.33	1.23229	1.6453	-1.91617
chr18	75662689	75662989	M_22189	4.84371	Smad7	75527018	-135821	314.64	254.55	1.23606	0.386844	-2.79683
chr6	128058715	128059015	M_38748	4.65619	Tspan9	128093596	34731	314.64	253.77	1.23986	2.17795	-0.62517
chr2	27062750	27063050	M_24571	4.14799	Sardh	27102332	39432	314.64	251.43	1.2514	1.01784	-1.88812
chr17	32067102	32067402	M_19580	4.05794	Sik1	31992737	-74515	314.64	269.38	1.16802	0	-5.13837
chr4	19936099	19936399	M_30237	3.93751	Ttpa	19935574	-675	314.64	261.58	1.20284	0	-3.68567
chr1	9621684	9621984	M_57	3.927	2610203C22Rik	9621173	-661	314.64	268.6	1.17141	2.163	-1.98507
chr16	52078876	52079176	M_18311	3.80689	Cblb	52031661	-47365	314.64	266.26	1.1817	1.00913	-2.17795
chr15	75261332	75261632	M_16078	3.64344	9030619P08Rik	75262259	777	314.64	266.26	1.1817	0	-7.13367
chr8	129298797	129299097	M_44483	3.54813	Tomm20	129469730	170783	314.64	270.17	1.1646	0	-2.65883
chr11	98451988	98452288	M_7924	5.388	Ormdl3	98448559	-3579	313.6	241.27	1.29979	1.44121	-1.47672
chr1	121087811	121088111	M_1540	5.38228	Gli2	120950196	-137765	313.6	242.06	1.29555	0	0
chr1	72219937	72220237	M_872	4.72941	Mreg	72258881	38794	313.6	254.55	1.23198	2.87469	-0.0400182
chr1	67124410	67124710	M_822	4.70864	Lancl1	67085439	-39121	313.6	250.64	1.2512	1.25681	-1.25681
chr9	21568757	21569057	M_44771	4.63838	Spc24	21564730	-4177	313.6	245.96	1.275	1.25681	-1.25681
chr1	172446365	172446665	M_2503	4.38977	Nos1ap	172519980	73465	313.6	257.67	1.21706	1.69411	-1.80985
chr7	15023884	15024184	M_39432	4.34045	2810007J24Rik	15031935	7901	313.6	262.36	1.1953	7.67422	0
chr11	102603549	102603849	M_8172	4.33919	Adam11	102622752	19053	313.6	258.45	1.21339	-0.0521785	0.0521785
chr9	90060477	90060777	M_46392	4.31397	Adamts7	90057815	-2812	313.6	260.8	1.20245	0.202494	-2.76142
chr5	65197568	65197868	M_34048	4.21081	Klf3	65194761	-2957	313.6	264.7	1.18474	0.692326	-2.32301
chr19	4420538	4420838	M_22460	4.17722	Rhod	4439424	18736	313.6	260.8	1.20245	2.14664	-1.07558
chr8	119784104	119784404	M_44018	4.16332	4933407C03Rik	119780918	-3336	313.6	267.82	1.17094	1.52322	-1.71737
chr2	27071090	27071390	M_24573	4.01598	Sardh	27102332	31092	313.6	260.01	1.20611	1.01784	-1.88812
chr1	191866238	191866538	M_2960	4.01059	Smyd2	191746167	-120221	313.6	256.11	1.22447	1.25681	0.0521785
chr8	125686669	125686969	M_44320	5.93697	Sult5a1	125682180	-4639	312.55	228	1.37083	4.83502	0
chr17	30794577	30794877	M_19506	5.10045	Dnahc8	30763880	-30847	312.55	242.84	1.28706	0	0
chr7	147372631	147372931	M_41770	5.00674	Olfr523	147362002	-10779	312.55	249.08	1.25482	0	0
chr4	140872708	140873008	M_32702	4.97301	Epha2	140857154	-15704	312.55	249.86	1.2509	1.59143	-1.58515
chr17	29544402	29544702	M_19458	4.80486	Fgd2	29497858	-46694	312.55	260.8	1.19843	-0.0521785	0.0521785
chr9	78012615	78012915	M_46257	4.73001	Gsta4	78039772	27007	312.55	250.64	1.24701	-0.0521785	0.0521785
chr14	21916029	21916329	M_13398	4.61879	Adk	21871854	-44325	312.55	252.99	1.23542	0	-3.12155
chr13	112221468	112221768	M_12960	4.57833	Gpbp1	112280249	58631	312.55	260.8	1.19843	1.11101	-2.13856
chr11	117144900	117145200	M_8695	4.29074	Sept9	117060974	-84076	312.55	260.8	1.19843	1.68571	-1.83124
chr1	172426435	172426735	M_2499	3.88751	Nos1ap	172519980	93395	312.55	269.38	1.16026	1.69411	-1.80985
chr17	45726856	45727156	M_19881	3.84281	Slc29a1	45729342	2336	312.55	259.23	1.20569	0	-5.82162
chr4	45426539	45426839	M_30517	3.6743	Mcart1	45421638	-5051	312.55	269.38	1.16026	0	-4.38327
chr2	4823310	4823610	M_24150	5.75985	Phyh	4840041	16581	311.51	228	1.36627	4.64829	0
chr10	75267000	75267300	M_4373	5.45529	Gstt1	75261329	-5821	311.51	235.03	1.32541	0	-4.08334
chr1	133382725	133383025	M_1724	5.25068	Srgap2	133423938	41063	311.51	232.69	1.33873	0.947796	-2.29566
chr16	58662568	58662868	M_18393	5.21424	Cpox	58670320	7602	311.51	239.71	1.29953	4.34693	0
chr1	121190447	121190747	M_1552	4.88502	Inhbb	121318825	128228	311.51	260.8	1.19444	0	0
chr4	133125292	133125592	M_32330	4.7738	Gpatch3	133130659	5217	311.51	245.18	1.27054	3.13655	-0.333999
chr13	16383509	16383809	M_11110	4.73485	Inhba	16106307	-277352	311.51	255.33	1.22003	0.674797	-2.03258
chr4	49498351	49498651	M_30642	4.72114	Baat	49519430	20929	311.51	252.99	1.23131	0.0555746	-2.77647
chr13	104827668	104827968	M_12847	4.62662	Nln	104899694	71876	311.51	243.62	1.27867	1.25681	-1.25681
chr12	100612590	100612890	M_10421	4.57713	Foxn3	100688284	75544	311.51	260.8	1.19444	1.73007	-1.62423
chr9	68731610	68731910	M_45965	4.20348	9530091C08Rik	68613152	-118608	311.51	253.77	1.22753	0	0
chr3	10315619	10315919	M_27663	4.19484	Fabp12	10301183	-14586	311.51	254.55	1.22377	-0.0521785	-1.25681
chr6	31268536	31268836	M_36763	4.03898	Mkln1	31348827	80141	311.51	256.11	1.21631	1.69239	-1.96587
chr9	119073953	119074253	M_46964	3.33232	Acaa1b	119066211	-7892	311.51	269.38	1.1564	3.43082	0
chr5	135580232	135580532	M_35776	4.76273	Mlxipl	135582782	2400	310.46	255.33	1.21592	0	-3.41839
chr2	103441337	103441637	M_25855	4.70504	Abtb2	103406466	-35021	310.46	253.77	1.22339	1.15407	-2.11012
chr1	177577189	177577489	M_2636	4.59762	Kmo	177562323	-15016	310.46	252.99	1.22716	3.04169	0
chr8	123016557	123016857	M_44158	4.5808	Gse1	123012765	-3942	310.46	256.11	1.21221	2.709	-1.2207
chr11	121098072	121098372	M_8947	4.57302	Narf	121098549	327	310.46	250.64	1.23867	2.07393	-1.05172
chr17	56256578	56256878	M_20140	4.46396	Plin5	56256971	243	310.46	253.77	1.22339	1.84828	-1.69739
chr11	97310819	97311119	M_7873	4.4096	Arhgap23	97311473	504	310.46	252.99	1.22716	2.25867	-1.10106
chr17	30271881	30272181	M_19491	4.35307	Zfand3	30142031	-130000	310.46	252.21	1.23096	1.37029	-2.24353
chr4	46511426	46511726	M_30574	3.55448	Nans	46502200	-9376	310.46	259.23	1.19762	1.71801	-1.89768
chr18	12800829	12801129	M_21012	6.24178	Ttc39c	12802041	1062	309.42	223.32	1.38555	9.11136	0
chr13	94013104	94013404	M_12561	4.62791	Papd4	93962238	-51016	309.42	252.21	1.22683	1.95974	-1.54418
chr6	91669076	91669376	M_37929	4.48704	Slc6a6	91634060	-35166	309.42	249.08	1.24225	3.30454	0
chr17	26223949	26224249	M_19258	4.27992	Decr2	26227109	3010	309.42	267.04	1.1587	2.60385	-0.787417
chr10	127325768	127326068	M_5654	4.14703	Rdh7	127325789	-129	309.42	263.14	1.17588	2.98449	0
chr4	131453662	131453962	M_32231	3.75794	Srsf4	131429553	-24259	309.42	261.58	1.18289	0.355624	-2.56397
chr1	135151916	135152216	M_1807	3.62518	Plekha6	135142673	-9393	309.42	257.67	1.20084	0.334884	-2.84486
chr1	55136575	55136875	M_578	6.52954	Hspd1	55144776	8051	308.37	199.89	1.5427	2.10008	-1.09102
chr15	98755131	98755431	M_16877	6.30226	Lmbr1l	98748529	-6752	308.37	205.36	1.50161	3.14982	-0.364107
chr16	26706694	26706994	M_17728	5.05641	Il1rap	26581790	-125054	308.37	249.08	1.23804	3.08684	-0.140443
chr7	105496029	105496329	M_40840	4.99774	Tsku	105509838	13659	308.37	238.15	1.29486	3.37414	0
chr3	145452155	145452455	M_29845	4.65652	Ddah1	145421655	-30650	308.37	250.64	1.23033	2.07906	-2.04869
chr7	56097826	56098126	M_40123	4.3962	Csrp3	56099021	1045	308.37	255.33	1.20773	4.12283	0
chr13	47346053	47346353	M_11874	3.86197	Rnf144b	47218088	-128115	308.37	261.58	1.17887	0.676535	-2.8294
chr19	47524858	47525158	M_23794	3.81935	Sh3pxd2a	47538901	13893	308.37	264.7	1.16498	1.44538	-1.62502
chr16	29989416	29989716	M_17759	3.39301	Gm1968	29979210	-10356	308.37	263.92	1.16842	0	0.0521785
chr5	140593996	140594296	M_35994	3.39047	Mad1l1	140797506	203360	308.37	269.38	1.14474	0	-2.17795
chr18	65382363	65382663	M_22000	2.86679	Mir122a	65408514	26001	308.37	280.32	1.10006	4.14588	0
chr1	135258682	135258982	M_1818	0.423913	Etnk2	135260148	1316	308.37	299.84	1.02845	0	-5.27831
chr5	148714961	148715261	M_36274	5.03693	Slc46a3	148706378	-8733	307.33	245.18	1.25349	2.42266	-0.499794
chr9	71573964	71574264	M_46103	4.64426	Cgnl1	71619409	45295	307.33	238.93	1.28628	1.46066	-1.45958
chr3	121570163	121570463	M_29430	4.50668	Abcd3	121518133	-52180	307.33	245.18	1.25349	3.69312	0
chr18	78117880	78118180	M_22242	4.41518	Pstpip2	78033288	-84742	307.33	263.14	1.16793	0.956045	-2.17795
chr2	32556934	32557234	M_24834	3.9356	Fpgs	32549695	-7389	307.33	263.92	1.16448	3.11314	0
chr7	126811385	126811685	M_41335	3.76085	Acsm4	126833539	22004	307.33	269.38	1.14088	-0.0521785	0.0521785
chr11	60637254	60637554	M_6784	5.45875	Dhrs7b	60644132	6728	306.28	232.69	1.31626	1.25681	-1.25681
chr12	72965244	72965544	M_9792	5.23947	Daam1	72932064	-33330	306.28	228	1.34333	2.51235	-0.444523
chr18	74899539	74899839	M_22137	5.12492	Scarna17	74938109	38420	306.28	238.15	1.28608	2.37389	-0.883527
chr15	82253369	82253669	M_16457	5.08773	Cyp2d10	82237624	-15895	306.28	235.81	1.29884	3.68883	0
chr4	125767885	125768185	M_32074	5.00771	Lsm10	125773896	5861	306.28	244.4	1.25319	2.00523	-1.88697
chr10	127049174	127049474	M_5625	4.98455	Lrp1	127058204	8880	306.28	245.96	1.24524	4.00834	0
chr1	180248366	180248666	M_2670	4.83838	Fam36a	180249283	767	306.28	242.06	1.26531	2.67418	-0.243565
chr16	93592992	93593292	M_18719	4.67082	Setd4	93604060	10918	306.28	231.9	1.32074	0	-4.71649
chr8	98357642	98357942	M_43593	4.45258	Slc38a7	98377391	19599	306.28	258.45	1.18506	2.15274	-0.446941
chr10	41990507	41990807	M_3789	4.42387	Foxo3	41996548	5891	306.28	249.86	1.22581	0.226637	-2.71364
chr1	172386532	172386832	M_2493	4.41977	Nos1ap	172519980	133298	306.28	243.62	1.2572	1.69411	-1.80985
chr4	45466443	45466743	M_30520	4.33135	Mcart1	45421638	-44955	306.28	249.08	1.22965	0	-4.38327
chr14	26313291	26313591	M_13480	4.13023	Zmiz1	26278777	-34664	306.28	256.89	1.19226	1.00895	-2.19406
chr11	100690289	100690589	M_8026	3.9093	Stat5b	100711899	21460	306.28	249.08	1.22965	0	-2.854
chr19	41461785	41462085	M_23522	3.89601	Pik3ap1	41459560	-2375	306.28	265.48	1.15368	1.99496	-1.0279
chr1	36123138	36123438	M_300	3.88584	Hs6st1	36125244	1956	306.28	260.01	1.17795	0	-4.133
chr5	113582139	113582439	M_35031	3.09469	2900026A02Rik	113592333	10044	306.28	259.23	1.1815	1.35051	-2.06338
chr17	47609945	47610245	M_20016	6.5938	Taf8	47639236	29141	305.24	199.89	1.52704	1.63776	-1.65824
chr16	21818772	21819072	M_17523	5.19003	Ehhadh	21787907	-31015	305.24	228	1.33877	1.27291	-2.43976
chr12	31621793	31622093	M_9366	4.93333	Sh3yl1	31596533	-25410	305.24	241.27	1.26514	1.25681	-1.25681
chr16	76225495	76225795	M_18457	4.78304	Nrip1	76373294	147649	305.24	247.52	1.23319	1.15123	-2.4582
chr3	116764246	116764546	M_29339	4.76279	Palmd	116671870	-92526	305.24	246.74	1.23709	2.70409	-0.360187
chr5	87339802	87340102	M_34368	4.71567	Ugt2b34	87335962	-3990	305.24	252.99	1.20653	4.45154	0
chr14	65251140	65251440	M_14343	4.67758	Kif13b	65271367	20077	305.24	235.03	1.29873	1.47855	-1.49681
chr10	118137227	118137527	M_5415	3.96151	Dyrk2	118305959	168582	305.24	261.58	1.16691	3.13222	0
chr16	95904186	95904486	M_18792	3.77129	Ets2	95924013	19677	305.24	263.14	1.15999	1.27513	-2.13952
chr8	127364873	127365173	M_44413	3.56128	2810004N23Rik	127386929	21906	305.24	262.36	1.16344	2.438	-1.17533
chr11	113559466	113559766	M_8537	3.47374	Cpsf4l	113571331	11715	305.24	265.48	1.14977	1.746	-1.8129
chr13	35243552	35243852	M_11477	5.71113	Peci	35086013	-157689	304.19	235.81	1.28998	2.95198	0
chr5	37115582	37115882	M_33732	4.43981	Cno	37139918	24186	304.19	256.89	1.18413	2.26046	-0.512961
chr16	21782939	21783239	M_17516	4.37115	Ehhadh	21787907	4818	304.19	246.74	1.23284	1.27291	-2.43976
chr16	30113992	30114292	M_17776	4.35343	Hes1	30065442	-48700	304.19	252.99	1.20238	4.45	0
chr9	21494626	21494926	M_44759	4.31099	Ldlr	21528037	33261	304.19	249.08	1.22125	1.11365	-2.13744
chr11	101568405	101568705	M_8105	3.83441	Dhx8	101594269	25714	304.19	259.23	1.17344	2.21126	-1.08105
chr9	106167736	106168036	M_46643	3.79785	Poc1a	106183391	15505	304.19	261.58	1.16289	0	0
chr11	96799241	96799541	M_7840	3.68194	Pnpo	96805333	5942	304.19	261.58	1.16289	3.00414	0
chr12	113334640	113334940	M_10840	3.63669	Aspg	113344893	10103	304.19	267.04	1.13912	1.85295	-1.22163
chr9	74794566	74794866	M_46184	3.39329	BC031353	74800859	6143	304.19	260.01	1.16992	0	-4.16333
chr11	59850357	59850657	M_6743	2.86552	Pemt	59850341	-166	304.19	263.14	1.156	0	-3.42951
chr5	125793731	125794031	M_35583	5.78977	Scarb1	125821444	27563	303.15	209.26	1.44868	1.91033	-1.57702
chr8	108466470	108466770	M_43717	5.03066	Lcat	108467302	682	303.15	231.9	1.30724	3.37743	0
chr16	23979522	23979822	M_17615	5.0264	Bcl6	23988698	9026	303.15	238.93	1.26878	5.19226	0
chr5	121015237	121015537	M_35278	4.95486	Tpcn1	121038622	23235	303.15	242.06	1.25238	3.39866	0
chr1	167414853	167415153	M_2390	4.76357	Adcy10	167415313	310	303.15	243.62	1.24436	-0.0521785	-1.25681
chr6	37490124	37490424	M_36879	4.75393	Akr1d1	37480172	-10102	303.15	244.4	1.24038	0	-3.26526
chr14	47816503	47816803	M_13953	4.66283	Gch1	47809077	-7576	303.15	244.4	1.24038	0.690848	-2.67244
chr2	30748915	30749215	M_24742	4.47197	Ptges	30758817	9752	303.15	266.26	1.13855	-0.0521785	0
chr10	111272039	111272339	M_5315	4.42742	Krr1	111409750	137561	303.15	247.52	1.22475	1.81316	-1.93542
chr12	52945904	52946204	M_9552	4.16621	Hectd1	52930523	-15531	303.15	249.86	1.21328	2.51224	-0.633167
chr8	14887287	14887587	M_42207	4.09592	Cln8	14888535	1098	303.15	256.89	1.18008	0	-3.3665
chr7	80733451	80733751	M_40455	3.67304	Chd2	80686632	-46969	303.15	260.8	1.16238	1.12941	-1.9777
chr13	63009551	63009851	M_12228	3.5012	Fbp1	62989596	-20105	303.15	267.82	1.13192	0	-4.10263
chr3	38027439	38027739	M_28016	2.89897	Ankrd50	38383738	356149	303.15	271.73	1.11563	-0.0521785	0.0521785
chr7	105540991	105541291	M_40851	1.85639	Tsku	105509838	-31303	303.15	274.07	1.1061	3.37414	0
chr1	58128380	58128680	M_609	7.98525	Aox3	58169979	41449	302.1	137.43	2.19821	8.28923	0
chr8	47967504	47967804	M_42769	5.43585	Enpp6	48072278	104624	302.1	242.06	1.24804	0	0
chr9	116020741	116021041	M_46921	5.30103	Tgfbr2	116084481	63590	302.1	230.34	1.31154	-0.0521785	-1.25681
chr15	85601610	85601910	M_16597	4.85061	Ppara	85565993	-35767	302.1	239.71	1.26027	2.01026	-1.40007
chr2	30284675	30284975	M_24718	4.75929	Ppp2r4	30271569	-13256	302.1	242.84	1.24403	1.7985	-1.72174
chr3	133411753	133412053	M_29656	4.64017	Tet2	133207354	-204549	302.1	242.06	1.24804	1.37228	-1.88819
chr2	163406055	163406355	M_27065	4.61217	Ttpal	163428049	21844	302.1	240.49	1.25619	0.138524	-3.11026
chr9	43072313	43072613	M_45106	4.57662	Oaf	43047899	-24564	302.1	245.96	1.22825	3.48275	0
chr19	30219670	30219970	M_23129	4.41334	Gldc	30249908	30088	302.1	238.15	1.26853	0	-3.25683
chr9	70079894	70080194	M_46030	3.97413	Myo1e	70055156	-24888	302.1	244.4	1.23609	2.05306	-1.63444
chr1	72819296	72819596	M_901	3.79643	Igfbp2	72871076	51630	302.1	257.67	1.17243	0	-2.94072
chr2	38639972	38640272	M_25000	3.62076	Mir181a-2	38708254	68132	302.1	253.77	1.19045	2.17795	0
chr10	128402138	128402438	M_5739	3.29487	Mettl7b	128398044	-4244	302.1	257.67	1.17243	2.48188	-0.586343
chr3	79341750	79342050	M_28493	3.28207	Fnip2	79371601	29701	302.1	260.01	1.16188	0	-4.91288
chr11	94006069	94006369	M_7735	2.90957	Tob1	94072767	66548	302.1	263.92	1.14467	0	-3.48973
chr7	105531967	105532267	M_40848	2.74547	Tsku	105509838	-22279	302.1	261.58	1.1549	3.37414	0
chr5	128118600	128118900	M_35628	2.31331	Glt1d1	128112631	-6119	302.1	261.58	1.1549	0	-3.78211
chr6	145778082	145778382	M_39228	5.75802	Rassf8	145756902	-21330	301.06	210.82	1.42804	1.79161	-1.62633
chr17	33916271	33916571	M_19656	4.77105	Angptl4	33918520	2099	301.06	246.74	1.22015	2.39846	-0.771052
chr2	6255084	6255384	M_24228	4.71934	Usp6nl	6243802	-11432	301.06	235.03	1.28094	2.6242	-0.609405
chr19	37517241	37517541	M_23350	4.66922	Hhex	37509330	-8061	301.06	243.62	1.23578	5.70284	0
chr4	107898098	107898398	M_31667	4.39958	Zyg11a	107890527	-7721	301.06	249.08	1.20869	3.79916	0
chr2	132521453	132521753	M_26422	4.30041	1110034G24Rik	132516018	-5585	301.06	245.96	1.22402	0.597531	-2.3104
chr7	86455060	86455360	M_40530	4.03444	Abhd2	86418151	-37059	301.06	252.99	1.19001	0.574311	-2.59519
chr11	90216509	90216809	M_7702	4.02041	Hlf	90252231	35572	301.06	266.26	1.1307	0	-3.37769
chr12	111210608	111210908	M_10731	3.81736	Mir410	110981924	-228834	301.06	249.86	1.20491	-0.0521785	0
chr13	38588659	38588959	M_11604	5.84161	Txndc5	38620329	31520	300.01	209.26	1.43367	2.55318	-0.661621
chr18	68221881	68222181	M_22063	4.99656	D18Ertd653e	68092910	-129121	300.01	234.25	1.28073	1.25681	0.0521785
chr10	79556898	79557198	M_4554	4.68093	Sbno2	79565447	8399	300.01	236.59	1.26806	3.27156	0
chr2	72011948	72012248	M_25459	4.54366	B230120H23Rik	72123693	111595	300.01	230.34	1.30247	1.25681	-1.25681
chr17	24358243	24358543	M_19173	4.08547	1600002H07Rik	24357714	-679	300.01	250.64	1.19698	0	-3.0956
chr2	167149703	167150003	M_27227	3.96169	B4galt5	167174678	24825	300.01	255.33	1.17499	3.33918	0
chr8	10879535	10879835	M_42050	3.86916	3930402G23Rik	10928457	48772	300.01	252.99	1.18586	1.25681	-1.25681
chr16	18081529	18081829	M_17441	3.85558	Prodh	18089283	7604	300.01	255.33	1.17499	0	-3.77826
chr2	180204434	180204734	M_27544	2.36252	Slco4a1	180195682	-8902	300.01	275.63	1.08845	0	0

## Sheet: Sup1C RXR peak height>300 F
Table S1C Female RXR peak height > 300; related to figure 1
RF_peak_chr	RF_peak_start	RF_peak_end	RF_peak_id	RXR score F	RF_peak_closest_gene	gene_tss	d_RF_peak_to_gene_tss	RF_peak_height	peak_height_from_RM	peak ratio F/M	Pol2 score F	Pol2 score M
chr5	124676579	124676879	F_34478	0	Pitpnm2	124666427	-10302	308.43	400.36	0.770382	-2.28664	1.03763
chr4	133113372	133113672	F_31364	0	Nr0b2	133109304	-4218	306.08	392	0.780816	0	3.28119
chr13	52117402	52117702	F_11667	0	Gadd45g	51942043	-175509	305.3	388.86	0.785115	0	3.55431
chr5	136154477	136154777	F_34748	0	Por	136165083	10456	302.18	390.95	0.772938	-4.92188	0
chr10	93005995	93006295	F_4855	0	Ccdc38	93003376	-2769	301.4	387.82	0.777165	-1.25681	-0.0521785

## Sheet: Sup1D RXR peak distribution
Sup1D: RXRa peak distribution
RXR								Pol2
	TSS	TES	Exon	Intron	Intergenic				TSS	TES	Exon	Intron	Intergenic
Male	13.7	1.8	4.5	41.9	38.1			Male	5.3	8.1	14.2	49.8	22.7
Female	13.4	2	4.9	42.9	36.8			Female	4.1	8	12.6	51.4	23.9
Male Only	7.6	1.5	4.1	42.9	43.8			Male Only	4.5	5.5	13.4	56.4	20.2
Female Only	7.6	2.2	4.9	48.7	36.6			Female Only	1.7	4.5	9.9	62.6	21.4
Expected	1	1	2.5	37.6	57.9			Expected	1	1	2.5	37.6	57.9

## Sheet: Sup2A-B RXR peaks>6 10 kb M-F
gender unique p<0.01
overlap and p<0.01
over lap but P<0.01 in one gender and p<0.05 in the other gender
over lap but P<0.01 in one gender and p>0.05 in the other gender
gender unique but p>0.01
p>0.01 in both genders
overlap but p>0.01 in one gender and p>0.05 in the other gender
Table S2A ontology biological pathways; related to Figure 2
FEMALE																MALE
Category	Term	Count	%	PValue	Genes	List Total	Pop Hits	Pop Total	Fold Enrichment	Bonferroni	Benjamini	FDR				Category	Term	Count	%	PValue	Genes	List Total	Pop Hits	Pop Total	Fold Enrichment	Bonferroni	Benjamini	FDR
PANTHER_BP_ALL	BP00295:Steroid metabolism	23	5.28736	1.66842e-09	HSD3B1, CYP3A16, CYP46A1, CYP2B9, CYP3A11, CYP2C29, CYP2C40, CYP2B13, ABCA1, CYP2A22, RDH7, CYP17A1, CYP39A1, INSIG2, CYP3A41A, CYP2A5, SULT1D1, GM4794, SULT1E1, UGT2A3, CYP2C39, SULT3A1, CYP3A44, CYP2A4	297	226	14343	4.91477	2.76958e-07	2.76958e-07	2.02726e-06				PANTHER_BP_ALL	BP00019:Lipid, fatty acid and steroid metabolism	59	10.2967	6.93776e-13	CYP2C66, ACOX2, CYP2D9, ACOX1, CYP2J9, SGMS2, CYP2D11, CYP2C67, EPT1, ACOX3, ST3GAL3, ELOVL5, ELOVL3, SULT1A1, HADH, PLCB2, CRLS1, PLD4, PRKAB2, DHRS9, DECR1, CHPT1, TPTE, APOL7E, CYP4A32, CYP4F40, PCCB, SLC27A2, CAV1, HDLBP, CYP3A25, CYP2F2, CYP2C44, UGT2B1, HSD3B5, UGT3A1, KEG1, CYP4A12B, CYP4A12A, PLIN2, UGT1A5, DGKG, ETNK1, CYP2C70, ABCA8B, ABCA8A, ATP11B, CYP4V3, GM8221, UGT2B38, ACSM2, PLSC…	381	780	14343	2.84756	1.26268e-10	1.26268e-10	8.56137e-10
PANTHER_BP_ALL	BP00019:Lipid, fatty acid and steroid metabolism	44	10.1149	3.36516e-09	HSD3B1, RBP1, CYP2B9, CYP2C40, ATP10D, ABCA1, PAQR3, ACSS3, PAQR5, APOA4, GPD1L, RDH7, PTGIS, ST6GALNAC4, CYP39A1, INSIG2, CYP3A41A, ABCD4, ACAD8, UGT2A3, SULT1E1, SULT3A1, CYP3A44, SCD1, CYP3A16, PIK3C2G, CYP46A1, CYP3A11, CYP2C29, CYP2B13, PNPLA3, LPIN1, PNPLA5, CYP2A22, CYP17A1, PLCE1, PITPNM2, DGAT2, SLC37A2, CYP2A5, PLA2G4F, SULT1D1, GM4794, CYP2C39, CYP2A4	297	780	14343	2.72422	5.58616e-07	2.79308e-07	4.08893e-06				PANTHER_BP_ALL	BP00295:Steroid metabolism	25	4.363	7.47642e-09	CYP2D9, CYP2C66, CYP3A25, CYP2F2, CYP2C44, CYP2J9, CYP2D11, HSD3B5, CYP2C67, UGT2B1, UGT3A1, SULT1A1, UGT1A5, CYP2C70, PRKAB2, DHRS9, CYP4V3, GM8221, UGT2B38, APOL7E, CYP7B1, UGT2B35, CYP4F40, 2810007J24RIK, APOL8	381	226	14343	4.16434	1.36071e-06	6.80354e-07	9.22605e-06
PANTHER_BP_ALL	BP00076:Electron transport	21	4.82759	1.95797e-06	CYP3A16, NDUFA8, CYP46A1, TXN2, CYP2B9, CYP3A11, CYP2C29, CYP2C40, CYP2B13, CYP2A22, CYP17A1, PTGIS, CYP39A1, FMO1, FMO3, CYP3A41A, CYP2A5, ACAD8, CYP2C39, CYP3A44, CYP2A4	297	285	14343	3.55843	0.00032497	0.000108335	0.00237905				PANTHER_BP_ALL	BP00020:Fatty acid metabolism	20	3.4904	8.3932e-07	CYP2C70, CYP2C66, ACOX2, ACOX1, CYP2F2, CYP2C44, CYP2C67, DECR1, KEG1, ACOX3, CYP4A12B, ACSM2, CYP4A12A, ELOVL5, CYP4A32, ELOVL3, CYP4F40, HADH, PCCB, SLC27A2	381	192	14343	3.92142	0.000152745	5.09175e-05	0.00103573
PANTHER_BP_ALL	BP00020:Fatty acid metabolism	17	3.90805	2.36465e-06	SCD1, CYP2B9, CYP2C29, CYP2C40, CYP2B13, PNPLA3, ACSS3, PAQR3, PNPLA5, PAQR5, CYP2A22, PTGIS, DGAT2, CYP2A5, ACAD8, CYP2C39, CYP2A4	297	192	14343	4.27594	0.000392455	9.81282e-05	0.00287319				PANTHER_BP_ALL	BP00076:Electron transport	23	4.01396	7.46907e-06	CYP2C70, CYP2D9, CYP2C66, TXNL1, NOX4, CYP3A25, CYP2J9, CYP2F2, CYP2C44, CYP2D11, CYP2C67, CYP4V3, COX7A2L, POR, CYP4A12B, CYP7B1, NNT, CYP4A12A, CYP4A32, NDUFV1, CYP4F40, CAT, ADCK5	381	285	14343	3.03807	0.00135845	0.000339786	0.0092166
PANTHER_BP_ALL	BP00299:Steroid hormone metabolism	9	2.06897	6.4722e-06	CYP17A1, CYP3A16, CYP3A11, CYP3A41A, SULT1D1, GM4794, UGT2A3, SULT1E1, SULT3A1, CYP3A44	297	49	14343	8.87013	0.00107381	0.000214855	0.00786394				PANTHER_BP_ALL	BP00299:Steroid hormone metabolism	8	1.39616	0.000285307	UGT2B38, UGT2B35, CYP3A25, UGT1A5, SULT1A1, UGT2B1, 2810007J24RIK, UGT3A1	381	49	14343	6.14623	0.0506077	0.0103329	0.351505
PANTHER_BP_ALL	BP00145:Small molecule transport	11	2.52874	0.000768057	LCN2, SLC25A32, AU042651, AB056442, ABCC4, BC014805, SLC25A44, SLC25A1, TM9SF4, SLC6A18, STX1B	297	143	14343	3.71484	0.119748	0.0210334	0.929263				PANTHER_BP_ALL	BP00028:Lipid and fatty acid transport	12	2.09424	0.000318609	APOL7E, PLSCR1, HDLBP, CAV1, ABCA8B, ABCA8A, ATP11B, FABP4, FABP1, APOL8, SLC27A2, GM8221	381	119	14343	3.7962	0.0563463	0.00961944	0.392461
PANTHER_BP_ALL	BP00141:Transport	41	9.42529	0.00572606	FXYD3, ATP1B1, RBP1, SLC16A10, ATP10D, ABCA1, FTH1, CORO2B, APOA4, SLC2A4, TMEM20, ACTR6, SLC35B4, KCNE1, SLC25A1, ABCD4, SLC25A44, TM9SF4, ATP6V0D2, MUP5, ARHGEF3, BC014805, ATP1A1, SLC6A18, KCNV2, STX1B, SLC6A19, LCN2, GABRR3, SLC25A32, SLC6A9, PITPNM2, SLC16A5, ACCN3, ABCB1A, AU042651, SLC37A2, AB056442, KCTD17, ABCC4, CLCN7	297	1286	14343	1.53967	0.614517	0.127314	6.73974				PANTHER_BP_ALL	BP00153:Complement-mediated immunity	8	1.39616	0.000367471	C1RA, C8B, C9, C4A, HC, C6, CFH, CFD	381	51	14343	5.9052	0.0647038	0.00951048	0.452523
PANTHER_BP_ALL	BP00001:Carbohydrate metabolism	19	4.36782	0.0376228	ME1, AMY1, ALDOB, PGD, IREB2, CHI3L1, TKT, DLAT, SLC3A1, GPI1, PPAT, ST6GALNAC4, SLC2A4, PGM1, SLC35B4, HAO2, PDHA1, UGT2A3, B4GALT6	297	552	14343	1.66226	0.998281	0.548751	37.2472				PANTHER_BP_ALL	BP00022:Fatty acid beta-oxidation	5	0.8726	0.00338549	ACOX2, ACOX1, DECR1, HADH, ACOX3	381	24	14343	7.84285	0.460549	0.0742495	4.0985
PANTHER_BP_ALL	BP00275:Extracellular matrix protein-mediated signaling	5	1.14943	0.0389798	LAMC3, TGFBI, IGFBP1, FURIN, DPT	297	62	14343	3.89459	0.99864	0.519702	38.314				PANTHER_BP_ALL	BP00180:Detoxification	7	1.22164	0.0227252	GSTM1, GSTM2, GSTM3, BC015286, GSTT3, ABCC2, GSTM6	381	83	14343	3.17494	0.984758	0.371775	24.6984
PANTHER_BP_ALL	BP00026:Cholesterol metabolism	5	1.14943	0.0589524		297	71	14343	3.40091	0.999958	0.635286	52.2074				PANTHER_BP_ALL	BP00026:Cholesterol metabolism	6	1.04712	0.0398941	APOL7E, CYP7B1, PRKAB2, HSD3B5, APOL8, GM8221	381	71	14343	3.18132	0.999395	0.523341	39.4918
PANTHER_BP_ALL	BP00290:Lipid metabolism	7	1.6092	0.0740079	PLCE1, ST6GALNAC4, PIK3C2G, DGAT2, PAQR3, LPIN1, PAQR5	297	142	14343	2.38064	0.999997	0.686618	60.7127				PANTHER_BP_ALL	BP00210:Other blood circulation and gas exchange activity	3	0.52356	0.0516365	WNK1, SFTPA1, COLEC11	381	14	14343	8.06693	0.999936	0.584053	48.0166
PANTHER_BP_ALL	BP00035:DNA replication	6	1.37931	0.0798228	RBMS2, NAP1L1, PAPD7, TOPBP1, 6030422M02RIK, MCM5	297	111	14343	2.61043	0.999999	0.68361	63.6076				PANTHER_BP_ALL	BP00109:Receptor protein serine/threonine kinase signaling pathway	4	0.69808	0.0739733	SMAD9, SMAD3, PCSK6, TOB1	381	37	14343	4.0698	0.999999	0.688262	61.2629
PANTHER_BP_ALL	BP00013:Amino acid metabolism	9	2.06897	0.0841412	ADI1, ME1, ARHGEF3, SLC6A9, DDO, TAT, SLC6A19, MTHFD1L, HPD	297	219	14343	1.98464	1	0.674479	65.6294				PANTHER_BP_ALL	BP00176:Blood clotting	6	1.04712	0.0779872	PLSCR1, ASGR2, KNG2, HGFAC, ITGB1, F2R	381	86	14343	2.62644	1	0.679139	63.2847
																PANTHER_BP_ALL	BP00141:Transport	43	7.50436	0.091192	CAV1, HDLBP, SLC16A12, AQP4, ATP5G1, SLCO1A1, BEST1, KCNK5, SLC30A5, SLCO1C1, ABCB10, SLC22A5, TM9SF3, CLNS1A, STX1A, MUP7, LCN13, ABCA8B, ABCA8A, KCTD21, GRIN2A, ATP11B, KCNK1, ATP13A3, SLC7A13, CAPRIN1, GM8221, APOL7E, AFP, SLC35C1, P2RX4, PLSCR1, MUP21, MUP20, SLC17A3, SLC35E3, SLC7A2, FABP4, APOL8, FABP1, ABCC2, CLCN7, SLC27A2	381	1286	14343	1.25876	1	0.711505	69.2718
Table S2B Kegg pathways; related to Figure 2
FEMALE																MALE
Category	Term	Count	%	PValue	Genes	List Total	Pop Hits	Pop Total	Fold Enrichment	Bonferroni	Benjamini	FDR				Category	Term	Count	%	PValue	Genes	List Total	Pop Hits	Pop Total	Fold Enrichment	Bonferroni	Benjamini	FDR
KEGG_PATHWAY	mmu00982:Drug metabolism	15	3.44828	1.78989e-09	CYP3A16, CYP3A11, CYP2B9, CYP2C29, CYP2C40, CYP2B13, CYP2A22, FMO1, CYP3A41A, FMO3, CYP2A5, UGT2A3, CYP2C39, CYP3A44, CYP2A4	139	75	5738	8.25612	2.54165e-07	2.54165e-07	2.11715e-06				KEGG_PATHWAY	mmu00980:Metabolism of xenobiotics by cytochrome P450	14	2.44328	6.76396e-08	CYP2C66, CYP2C70, CYP3A25, CYP2F2, CYP2C44, UGT2B1, CYP2C67, ADH5, GSTM6, GSTM1, GSTM2, GSTM3, UGT1A5, ADH4	177	66	5738	6.87656	9.87534e-06	9.87534e-06	8.03951e-05
KEGG_PATHWAY	mmu00830:Retinol metabolism	14	3.21839	5.17333e-09	CYP3A16, CYP3A11, CYP2B9, CYP2C29, CYP2C40, CYP2B13, CYP2A22, DGAT2, CYP3A41A, CYP2A5, UGT2A3, CYP2C39, CYP3A44, CYP2A4	139	68	5738	8.49894	7.34612e-07	3.67306e-07	6.1192e-06				KEGG_PATHWAY	mmu00982:Drug metabolism	14	2.44328	3.28998e-07	CYP2C66, CYP2C70, CYP2D9, CYP3A25, CYP2C44, UGT2B1, CYP2C67, ADH5, GSTM6, GSTM1, GSTM2, GSTM3, UGT1A5, ADH4	177	75	5738	6.05137	4.80326e-05	2.40166e-05	0.00039104
KEGG_PATHWAY	mmu00983:Drug metabolism	9	2.06897	1.53086e-05	CYP2A22, CYP3A16, CYP3A11, CYP3A41A, CYP2A5, UCK1, UGT2A3, CYP2A4, CYP3A44	139	48	5738	7.74011	0.00217147	0.000724348	0.018106				KEGG_PATHWAY	mmu00830:Retinol metabolism	13	2.26876	7.7683e-07	CYP2C66, CYP2C70, CYP3A25, CYP2C44, UGT2B1, CYP2C67, ADH5, DHRS9, CYP4A12B, CYP4A12A, CYP4A32, UGT1A5, ADH4	177	68	5738	6.19757	0.000113411	3.7805e-05	0.000923321
KEGG_PATHWAY	mmu00980:Metabolism of xenobiotics by cytochrome P450	10	2.29885	2.39657e-05	CYP3A16, CYP2B9, CYP3A11, CYP2C29, CYP3A41A, CYP2C40, CYP2B13, UGT2A3, CYP2C39, CYP3A44	139	66	5738	6.25463	0.00339739	0.000850432	0.0283438				KEGG_PATHWAY	mmu00071:Fatty acid metabolism	8	1.39616	0.000383889	CYP4A12B, ACOX1, CYP4A12A, CYP4A32, ADH4, ADH5, HADH, ACOX3	177	45	5738	5.76321	0.0545162	0.0139169	0.45533
KEGG_PATHWAY	mmu00140:Steroid hormone biosynthesis	8	1.83908	8.45018e-05	CYP17A1, HSD3B1, CYP3A16, CYP3A11, CYP3A41A, UGT2A3, SULT1E1, CYP3A44	139	45	5738	7.33877	0.0119281	0.00239708	0.0999061				KEGG_PATHWAY	mmu04610:Complement and coagulation cascades	10	1.7452	0.000430279	C1RA, C8B, C9, KNG2, C4A, HC, C6, CFH, CFD, F2R	177	75	5738	4.32241	0.0609009	0.0124882	0.510225
KEGG_PATHWAY	mmu00030:Pentose phosphate pathway	6	1.37931	0.00032761	PGD, ALDOB, PGM1, DERA, TKT, GPI1	139	26	5738	9.52629	0.0454625	0.00772473	0.386823				KEGG_PATHWAY	mmu03320:PPAR signaling pathway	10	1.7452	0.000634706	CYP4A12B, ACOX2, ACOX1, CYP4A12A, CYP4A32, FABP4, FABP1, SLC27A2, SCP2, ACOX3	177	79	5738	4.10355	0.0885299	0.0153307	0.751799
KEGG_PATHWAY	mmu00591:Linoleic acid metabolism	7	1.6092	0.000736641	CYP3A16, CYP3A11, CYP2C29, CYP3A41A, CYP2C40, CYP2C39, CYP3A44	139	46	5738	6.28183	0.0993527	0.0148376	0.867859				KEGG_PATHWAY	mmu00140:Steroid hormone biosynthesis	6	1.04712	0.0116104	CYP7B1, CYP3A25, UGT1A5, UGT2B1, HSD3B5, SRD5A2	177	45	5738	4.32241	0.818235	0.216181	12.9604
KEGG_PATHWAY	mmu00010:Glycolysis / Gluconeogenesis	7	1.6092	0.0055911	ALDOB, PGM1, PDHA1, DLAT, GPI1, ALDH3A2, ALDH9A1	139	68	5738	4.24947	0.548944	0.0947286	6.41678				KEGG_PATHWAY	mmu00591:Linoleic acid metabolism	6	1.04712	0.0127112	CYP2C70, CYP2C66, CYP3A25, CYP2C44, CYP2J9, CYP2C67	177	46	5738	4.22845	0.845526	0.208216	14.1056
KEGG_PATHWAY	mmu00330:Arginine and proline metabolism	6	1.37931	0.00850776	ODC1, P4HA2, ALDH4A1, SMS, ALDH3A2, ALDH9A1	139	53	5738	4.67327	0.702776	0.126116	9.61243				KEGG_PATHWAY	mmu00590:Arachidonic acid metabolism	8	1.39616	0.0132584	CYP2C70, CYP2C66, CYP4A12B, CYP4A12A, CYP2C44, CYP4A32, CYP2J9, CYP2C67	177	83	5738	3.12463	0.857538	0.194683	14.6697
KEGG_PATHWAY	mmu00590:Arachidonic acid metabolism	7	1.6092	0.014398	CBR1, PTGIS, CYP2B9, CYP2C29, CYP2C40, CYP2B13, CYP2C39	139	83	5738	3.48149	0.872467	0.186116	15.7636				KEGG_PATHWAY	mmu05322:Systemic lupus erythematosus	9	1.57068	0.0133334	C1RA, C8B, C9, C4A, HC, C6, GRIN2A, HIST3H2BA, CD28	177	103	5738	2.83265	0.859109	0.177969	14.7467
KEGG_PATHWAY	mmu00620:Pyruvate metabolism	5	1.14943	0.0162904	ME1, PDHA1, DLAT, ALDH3A2, ALDH9A1	139	41	5738	5.03422	0.902926	0.191056	17.6569				KEGG_PATHWAY	mmu05020:Prion diseases	5	0.8726	0.0213407	C8B, C9, HC, C6, PRKACA	177	35	5738	4.63115	0.957125	0.248974	22.6165
KEGG_PATHWAY	mmu00232:Caffeine metabolism	3	0.689655	0.0185053	CYP2A22, CYP2A5, CYP2A4	139	9	5738	13.7602	0.929516	0.198308	19.8234				KEGG_PATHWAY	mmu04520:Adherens junction	7	1.22164	0.0284357	EGFR, FGFR1, PARD3, PTPRF, NLK, SMAD3, CDH1	177	76	5738	2.98588	0.98518	0.296003	29.0276
KEGG_PATHWAY	mmu04115:p53 signaling pathway	6	1.37931	0.0245907	CCND1, CCND3, RRM2, IGF1, GADD45B, GTSE1	139	69	5738	3.58962	0.970857	0.238118	25.5099				KEGG_PATHWAY	mmu00380:Tryptophan metabolism	5	0.8726	0.03312	AADAT, CCBL1, CAT, HADH, INMT	177	40	5738	4.05226	0.992682	0.314949	32.9898
KEGG_PATHWAY	mmu00250:Alanine, aspartate and glutamate metabolism	4	0.91954	0.0344169	ADSSL1, ALDH4A1, DDO, PPAT	139	30	5738	5.50408	0.99308	0.298991	33.9174				KEGG_PATHWAY	mmu01040:Biosynthesis of unsaturated fatty acids	4	0.69808	0.0483868	ACOX1, ELOVL5, ACOT4, ACOX3	177	27	5738	4.80268	0.999283	0.403826	44.5393
KEGG_PATHWAY	mmu00903:Limonene and pinene degradation	3	0.689655	0.0491389	PNPLA3, ALDH3A2, ALDH9A1	139	15	5738	8.25612	0.999219	0.379357	44.8988				KEGG_PATHWAY	mmu00120:Primary bile acid biosynthesis	3	0.52356	0.0756295	ACOX2, CYP7B1, SCP2	177	15	5738	6.48362	0.99999	0.534876	60.7307
KEGG_PATHWAY	mmu00053:Ascorbate and aldarate metabolism	3	0.689655	0.0491389	UGT2A3, ALDH3A2, ALDH9A1	139	15	5738	8.25612	0.999219	0.379357	44.8988				KEGG_PATHWAY	mmu00150:Androgen and estrogen metabolism	4	0.69808	0.0791174	UGT1A5, UGT2B1, HSD3B5, SRD5A2	177	33	5738	3.92946	0.999994	0.528628	62.4561
KEGG_PATHWAY	mmu00500:Starch and sucrose metabolism	4	0.91954	0.0545886	AMY1, PGM1, UGT2A3, GPI1	139	36	5738	4.58673	0.999655	0.392376	48.5205
KEGG_PATHWAY	mmu00350:Tyrosine metabolism	4	0.91954	0.066376	PNMT, TAT, PNPLA3, HPD	139	39	5738	4.23391	0.999942	0.436559	55.6204
KEGG_PATHWAY	mmu04960:Aldosterone-regulated sodium reabsorption	4	0.91954	0.079223	PRKCA, ATP1B1, IGF1, ATP1A1	139	42	5738	3.93148	0.999992	0.478543	62.3291
KEGG_PATHWAY	mmu02010:ABC transporters	4	0.91954	0.0930633	ABCB1A, ABCC4, ABCD4, ABCA1	139	45	5738	3.66938	0.999999	0.518115	68.5076
KEGG_PATHWAY	mmu00360:Phenylalanine metabolism	3	0.689655	0.0970336	TAT, PNPLA3, HPD	139	22	5738	5.62917	0.999999	0.515528	70.1002
KEGG_PATHWAY	mmu00410:beta-Alanine metabolism	3	0.689655	0.0970336	SMS, ALDH3A2, ALDH9A1	139	22	5738	5.62917	0.999999	0.515528	70.1002

## Sheet: Sup3A RXR score>6 M
Table S3A: Male preferential RXR-binding sites: Male RXR peaks, RXR score >6; related to Table 1
RM_peak_chr	RM_peak_start	RM_peak_end	RM_peak_id	RXR score M	RM_peak_closest_gene	gene_tss	d_RM_peak_to_gene_tss	RM_peak_height	peak_height_from_RF	peak ratio M/F	Pol2 score M	Pol2 score F
chr2	149425837	149426137	M_26681	10.7506	Cst10	149230984	-195003	194.43	2.34	83.0897	2.45711	-0.772988
chr1	24622727	24623027	M_227	10.7366	Col19a1	24594276	-28601	178.75	0	178.75	0	-3.87281
chr3	54321219	54321519	M_28196	10.6676	Postn	54165046	-156323	249.83	16.4	15.2335	1.03763	-2.28664
chr7	121056937	121057237	M_41202	10.6206	Spon1	120909511	-147576	160.98	4.68	34.3974	0.7601	-2.55941
chr12	28957957	28958257	M_9318	10.6055	1110015M06Rik	29233202	275095	181.89	0.78	233.192	-0.0521785	0
chr3	54325802	54326102	M_28198	10.4422	Postn	54165046	-160906	221.61	13.27	16.7001	3.28119	0
chr8	63045615	63045915	M_42849	10.3805	Aadat	62984920	-60845	148.44	2.34	63.4359	2.96404	-0.210788
chr7	15031945	15032245	M_39434	10.2875	2810007J24Rik	15031935	-160	148.44	7.03	21.1152	0	-4.92188
chr3	18154323	18154623	M_27720	10.2866	Cyp7b1	18143338	-11135	238.34	24.21	9.84469	3.55431	0
chr6	30515975	30516275	M_36731	10.2223	Cpa4	30518375	2250	187.11	9.37	19.9691	-0.0521785	-1.25681
chr14	40078560	40078860	M_13831	10.1259	Nrg3	40286376	207666	158.89	10.15	15.6542	0	-4.92188
chr19	44723740	44724040	M_23663	10.1206	Hif1an	44637343	-86547	192.34	11.71	16.4253	0	-2.17795
chr6	136035615	136035915	M_38908	10.0527	Grin2b	136123529	87764	137.98	4.68	29.4829	0	0.0521785
chr12	105515527	105515827	M_10601	10.0052	Serpina3h	105486105	-29572	139.03	6.25	22.2448	0.112933	-2.8281
chr1	13797881	13798181	M_122	10.0009	Gm5523	13777010	-21021	248.79	28.89	8.61163	-0.0521785	0.0521785
chr11	97304822	97305122	M_7872	9.99248	Arhgap23	97311473	6501	157.84	7.81	20.21	6.59224	0
chr13	18180481	18180781	M_11129	9.97065	1600012F09Rik	18085185	-95446	194.43	15.62	12.4475	1.25681	0.0521785
chr15	10648600	10648900	M_15179	9.95838	Rai14	10644386	-4364	127.53	4.68	27.25	-0.0521785	-1.25681
chr6	138404269	138404569	M_38988	9.94145	Lmo3	138530489	126070	139.03	7.03	19.7767	1.9977	-1.2051
chr18	64166441	64166741	M_21930	9.87323	St8sia3	64414012	247421	187.11	14.84	12.6085	3.1121	0
chr14	11583406	11583706	M_13191	9.85104	Fhit	11994546	410990	110.8	4.68	23.6752	2.0659	-1.2199
chr3	18146297	18146597	M_27718	9.82951	Cyp7b1	18143338	-3109	209.07	24.99	8.36615	0.691733	-2.46838
chr4	10411669	10411969	M_30125	9.82607	2610301B20Rik	10801644	389825	222.66	24.21	9.19703	2.08212	-1.33865
chr2	53684306	53684606	M_25161	9.824	Rprm	53937963	253507	122.3	3.12	39.1987	2.37701	-0.891805
chr2	12351505	12351805	M_24327	9.80969	Fam188a	12341087	-10568	112.9	4.68	24.1239	1.89282	-1.46475
chr10	23966718	23967018	M_3539	9.80061	Moxd1	23943322	-23546	110.8	4.68	23.6752	-0.0521785	0.0521785
chr19	36248489	36248789	M_23292	9.77262	Ankrd1	36194334	-54305	124.39	6.25	19.9024	1.25681	0.0521785
chr5	104832610	104832910	M_34828	9.74671	Spp1	104864136	31376	126.48	7.81	16.1946	-0.0521785	0
chr16	25911690	25911990	M_17702	9.73612	Leprel1	26105870	194030	114.99	5.47	21.0219	0	0.0521785
chr3	98481681	98481981	M_29005	9.72958	Hsd3b5	98449457	-32374	183.98	20.3	9.06305	3.20241	0
chr1	61696455	61696755	M_720	9.71528	Pard3b	61685397	-11208	108.71	6.25	17.3936	3.11128	0
chr10	31364347	31364647	M_3639	9.69542	Rnf217	31329531	-34966	186.07	17.96	10.3602	2.44593	-0.841764
chr14	66339326	66339626	M_14387	9.67898	Scara5	66285239	-54237	104.53	3.12	33.5032	7.89608	0
chrX	18849989	18850289	M_47307	9.66266	Mir222	18724097	-126042	189.2	17.18	11.0128	0.756792	-2.52523
chr6	58690592	58690892	M_37315	9.65847	Herc3	58783693	92951	106.62	7.03	15.1664	0	-2.87469
chr19	46174133	46174433	M_23699	9.6226	Nolc1	46150352	-23931	108.71	8.59	12.6554	2.66779	-0.936846
chr8	63486418	63486718	M_42858	9.61047	Nek1	63472016	-14552	153.66	14.05	10.9367	0	-3.33055
chr15	43508416	43508716	M_15583	9.60451	Tmem74	43701575	193009	107.67	3.9	27.6077	0	-3.33055
chr16	97502754	97503054	M_18825	9.59873	Bace2	97578334	75430	140.07	11.71	11.9616	3.77295	0
chr6	143464267	143464567	M_39142	9.5831	D6Ertd474e	143194407	-270010	102.44	7.81	13.1165	3.85398	0
chr4	134453187	134453487	M_32387	9.57648	Tmem50a	134470831	17494	402.45	142.11	2.83196	2.31988	-0.742891
chr4	87830101	87830401	M_31192	9.5683	Mir491	87767943	-62308	151.57	13.27	11.422	3.29207	0
chr5	13844230	13844530	M_33305	9.55153	Speer3	13791618	-52762	152.62	13.27	11.5011	0	-2.87469
chr1	184532448	184532748	M_2810	9.54913	Capn8	184495137	-37461	136.94	12.49	10.964	0	-7.55547
chr2	41894817	41895117	M_25024	9.54874	Lrp1b	42509118	614151	102.44	3.9	26.2667	-0.0530803	-2.81452
chr15	70281920	70282220	M_15992	9.54874	Fam135b	71558268	1276198	98.26	2.34	41.9915	0	-2.17795
chr3	23639182	23639482	M_27809	9.54673	Rprl2	22149862	-1489470	120.21	9.37	12.8292	0	-3.97942
chr6	138413122	138413422	M_38990	9.52156	Lmo3	138530489	117217	105.58	2.34	45.1197	1.4017	-1.59077
chr2	31798550	31798850	M_24785	9.49965	Aif1l	31805822	7122	143.21	14.05	10.1929	3.55431	0
chr1	24620832	24621132	M_226	9.49396	Col19a1	24594276	-26706	102.44	0	102.44	0	-3.6094
chr5	19825535	19825835	M_33333	9.49396	Phtf2	20387942	562257	101.4	4.68	21.6667	0	-3.78211
chr7	138592738	138593038	M_41615	9.49396	Acadsb	138554114	-38774	91.99	2.34	39.312	0	-6.60491
chr1	135404828	135405128	M_1828	9.46595	Sox13	135320789	-84189	95.13	3.9	24.3923	1.10124	-2.29546
chr10	106782896	106783196	M_5219	9.44649	Lin7a	106708886	-74160	112.9	11.71	9.64133	0	-2.88926
chr5	99420724	99421024	M_34690	9.43993	Prkg2	99466098	45224	120.21	9.37	12.8292	8.75247	0
chr13	58867018	58867318	M_12149	9.43751	Ntrk2	58907956	40788	89.9	2.34	38.4188	1.95501	-1.97883
chr2	149439205	149439505	M_26683	9.42454	Cst10	149230984	-208371	104.53	5.47	19.1097	0.264744	-2.66117
chr7	109332418	109332718	M_41027	9.41844	Nup98	109358634	26066	113.94	7.81	14.589	2.69095	-0.766629
chr11	32290688	32290988	M_6244	9.41671	Sh3pxd2b	32247810	-43028	145.3	14.84	9.79111	2.48136	-1.20624
chr12	31026964	31027264	M_9355	9.41477	Sntg2	31058240	31126	116.03	6.25	18.5648	2.17795	-1.10841
chr4	115083977	115084277	M_31751	9.40863	Cyp4a12b	115084228	101	101.4	3.12	32.5	-0.0521785	0.0521785
chr12	15798413	15798713	M_9148	9.40863	Trib2	15823591	25028	93.03	3.9	23.8538	9.43311	0
chr11	101204097	101204397	M_8067	9.37786	Aoc3	101191919	-12328	147.39	19.52	7.55072	2.32224	-1.08101
chr18	12708797	12709097	M_21002	9.37355	Ttc39c	12802041	93094	333.46	102.29	3.25995	3.0427	-0.252417
chr8	27704573	27704873	M_42402	9.3653	Zfp703	28087807	383084	89.9	4.68	19.2094	1.70629	-1.62585
chr15	4785850	4786150	M_15052	9.34948	Heatr7b2	4848736	62736	98.26	1.56	62.9872	4.63655	0
chr1	90660913	90661213	M_1257	9.34948	Arl4c	90598766	-62297	87.81	3.12	28.1442	0	-4.53951
chr4	26314021	26314321	M_30269	9.33479	Manea	26273799	-40372	164.12	18.74	8.75774	0	-5.13837
chr18	12713715	12714015	M_21004	9.32495	Ttc39c	12802041	88176	214.29	40.6	5.27808	6.11644	0
chr11	102452488	102452788	M_8170	9.30084	Fzd2	102465744	13106	149.48	15.62	9.56978	3.73249	0
chr2	62765337	62765637	M_25264	9.28838	Kcnh7	63022344	256857	90.94	3.9	23.3179	0	-4.02127
chr11	20182875	20183175	M_6050	9.27124	Cep68	20149427	-33598	119.17	12.49	9.54123	0	-4.49796
chr18	33349968	33350268	M_21247	9.25141	Stard4	33373470	23352	113.94	12.49	9.1225	5.41933	0
chr18	74582426	74582726	M_22123	9.23464	Myo5b	74602272	19696	96.17	10.93	8.79872	2.61694	-0.634086
chr1	112343817	112344117	M_1512	9.22521	Cdh7	111880313	-463654	95.13	2.34	40.6538	0	-4.19822
chr12	98299564	98299864	M_10391	9.22521	1700019M22Rik	97285432	-1014282	86.76	1.56	55.6154	1.69306	-1.83723
chr19	33169314	33169614	M_23234	9.22521	Rnls	33466785	297321	78.4	4.68	16.7521	1.25681	-1.25681
chr6	17269135	17269435	M_36529	9.21741	Cav1	17256369	-12916	110.8	7.81	14.1869	0	-5.5394
chr13	102647119	102647419	M_12804	9.21721	Pik3r1	102538172	-109097	163.07	23.42	6.96285	3.63667	0
chr17	18458605	18458905	M_19126	9.1928	Vmn2r93	18435244	-23511	86.76	3.9	22.2462	0	0
chr9	21991781	21992081	M_44798	9.1928	Zfp872	21992609	678	82.58	0.78	105.872	1.25681	-1.25681
chr2	147353676	147353976	M_26627	9.18883	Pax1	147190729	-163097	139.03	14.84	9.3686	0	0
chr10	67996030	67996330	M_4216	9.18482	1700040L02Rik	68004623	8443	173.52	31.23	5.5562	-0.0521785	0
chr7	94519927	94520227	M_40723	9.18191	Tyr	94641921	121844	124.39	12.49	9.95917	3.4278	0
chr9	53100547	53100847	M_45390	9.17466	Exph5	53109774	9077	93.03	7.03	13.2333	0	-8.06353
chr19	23076612	23076912	M_22946	9.16939	Klf9	23215715	138953	136.94	17.18	7.9709	1.25681	-1.25681
chr6	58683852	58684152	M_37314	9.16405	Herc3	58783693	99691	227.88	48.41	4.70729	2.21274	-1.10323
chr17	63360232	63360532	M_20225	9.15982	Efna5	63230666	-129716	82.58	2.34	35.2906	3.60459	0
chr13	75504578	75504878	M_12425	9.15053	Pcsk1	75227434	-277294	109.76	8.59	12.7776	2.25523	-1.26753
chr6	128534332	128534632	M_38774	9.1457	BC048546	128531624	-2858	88.85	5.47	16.2431	0	-3.33055
chr4	79648705	79649005	M_31062	9.12625	Tyrp1	80480133	831278	87.81	2.34	37.5256	3.18786	0
chr14	36498440	36498740	M_13816	9.12625	4930596D02Rik	36625164	126574	74.22	1.56	47.5769	0	0.0521785
chr16	56848382	56848682	M_18368	9.10888	Tmem45a	56886276	37744	87.81	5.47	16.053	-0.0521785	0.0521785
chr2	126375503	126375803	M_26207	9.09736	Slc27a2	126378759	3106	131.71	20.3	6.48818	-0.0521785	0.0521785
chr14	11346568	11346868	M_13190	9.09575	Gm3833	10716608	-630110	95.13	5.47	17.3912	3.4278	0
chr3	82631785	82632085	M_28547	9.09561	Rbm46	82680405	48470	103.49	8.59	12.0477	4.05673	0
chr2	28861726	28862026	M_24649	9.09516	1700101E01Rik	28910586	48710	176.66	29.67	5.95416	0	-4.26625
chr3	141167246	141167546	M_29766	9.09207	Unc5c	141128527	-38869	84.67	4.68	18.0919	0	-5.68372
chr8	23737938	23738238	M_42292	9.09201	Dkk4	23734514	-3574	187.11	32.79	5.70631	2.709	-1.2207
chr16	16569538	16569838	M_17396	9.09036	Fgd4	16560289	-9399	98.26	9.37	10.4867	4.50411	0
chr2	22519213	22519513	M_24435	9.07723	Gad2	22477846	-41517	220.56	49.19	4.48384	0	-3.7271
chr8	116614653	116614953	M_43915	9.06942	Nudt7	116657478	42675	192.34	41.38	4.64814	-0.0521785	-1.25681
chr10	18803580	18803880	M_3386	9.05725	Tnfaip3	18735216	-68514	83.63	3.9	21.4436	3.28119	0
chr15	4628581	4628881	M_15047	9.05725	C6	4677209	48478	82.58	3.9	21.1744	1.92269	-1.63308
chr6	116885029	116885329	M_38420	9.05725	Tmem72	116666776	-218403	82.58	3.9	21.1744	2.17795	-1.22291
chr5	99424924	99425224	M_34691	9.04738	Prkg2	99466098	41024	134.85	20.3	6.64286	-0.0521785	0.0521785
chr2	53559894	53560194	M_25158	9.04705	Rprm	53937963	377919	108.71	8.59	12.6554	0	-3.50107
chr2	148792108	148792408	M_26678	9.04141	Cst3	148701204	-91054	85.72	5.47	15.6709	1.88352	-1.57809
chr2	42171249	42171549	M_25025	9.03123	Lrp1b	42509118	337719	84.67	7.03	12.0441	0	-3.11217
chr11	111101115	111101415	M_8471	9.02946	Kcnj2	110927477	-173788	117.08	11.71	9.99829	0	-6.18396
chr17	65926408	65926708	M_20278	9.02661	Vapa	65962895	36337	113.94	11.71	9.73015	4.31657	0
chr7	87130985	87131285	M_40554	9.02177	Zfp710	87169699	38564	80.49	1.56	51.5962	1.25681	-1.25681
chr14	90077661	90077961	M_14744	9.02177	Gm5088	90296030	218219	79.45	0.78	101.859	-0.0521785	-1.25681
chr9	80565890	80566190	M_46308	9.02177	Impg1	80359045	-206995	79.45	1.56	50.9295	1.25681	0.0521785
chr18	51621527	51621827	M_21652	9.01372	Prr16	51277551	-344126	195.48	48.41	4.03801	-0.0521785	0.0521785
chr7	36532115	36532415	M_39916	9.01095	Dpy19l3	36539473	7208	108.71	14.05	7.73737	2.81929	0
chr7	49751824	49752124	M_39989	9.00062	4933421I07Rik	49703450	-48524	95.13	9.37	10.1526	1.7236	-1.36575
chr4	114971420	114971720	M_31748	8.9856	Cyp4a12a	114971650	80	83.63	0.78	107.218	0	-4.60591
chr3	98491585	98491885	M_29008	8.9798	Hsd3b2	98528466	36731	137.98	22.64	6.09452	0	0
chr13	20753048	20753348	M_11162	8.97468	Aoah	20885987	132789	97.22	10.93	8.89478	0	-7.88155
chr9	80112230	80112530	M_46304	8.96773	Myo6	80012840	-99540	84.67	6.25	13.5472	1.26941	-2.43419
chr11	62223084	62223384	M_6830	8.96712	Ncor1	62270834	47600	144.26	19.52	7.39037	0	0.0521785
chr2	155521174	155521474	M_26855	8.96568	Trpc4ap	155518120	-3204	205.93	44.51	4.6266	2.85578	-0.365511
chr10	102208283	102208583	M_5188	8.93935	Rassf9	101974855	-233578	80.49	4.68	17.1987	1.85046	-1.37545
chr19	29192724	29193024	M_23079	8.93901	Mir101b	29209768	16894	98.26	10.15	9.68079	-0.0521785	0.0521785
chr5	144221449	144221749	M_36098	8.93367	Daglb	144225360	3761	99.31	8.59	11.5611	2.15906	-1.27712
chr15	4787208	4787508	M_15053	8.93201	Heatr7b2	4848736	61378	189.2	41.38	4.57226	7.14837	0
chr4	66544340	66544640	M_30980	8.92127	Tlr4	66488844	-55646	100.35	10.15	9.8867	2.16155	-1.1593
chr1	83896985	83897285	M_1098	8.91812	Pid1	84281220	384085	89.9	10.15	8.85714	1.55172	-1.73228
chr17	34960271	34960571	M_19714	8.91704	C4a	34960399	-22	142.16	21.08	6.74383	5.20815	0
chr3	67480982	67481282	M_28406	8.91622	Mfsd1	67386689	-94443	103.49	10.93	9.46844	1.35051	-2.06338
chr16	88252590	88252890	M_18601	8.91112	Grik1	88290503	37763	78.4	3.12	25.1282	0	-6.93969
chr12	35436042	35436342	M_9425	8.91112	Hdac9	35213754	-222438	77.35	0.78	99.1667	0	-3.01847
chr6	36261308	36261608	M_36862	8.91112	9330158H04Rik	36338234	76776	77.35	3.12	24.7917	3.37414	0
chr6	35814328	35814628	M_36850	8.91112	Mtpn	35489888	-324590	74.22	3.12	23.7885	0	-5.93027
chr15	31047058	31047358	M_15331	8.91112	Dap	31154139	106931	68.99	3.12	22.1122	0	-3.05434
chr1	165080800	165081100	M_2323	8.91112	4921528O07Rik	165015801	-65149	68.99	6.25	11.0384	4.31657	0
chr10	106790543	106790843	M_5220	8.91027	Lin7a	106708886	-81807	135.89	23.42	5.80231	0.742285	-2.25844
chr8	76429045	76429345	M_43128	8.90753	Large	75876455	-552740	130.67	19.52	6.69416	1.81931	-1.41319
chr2	53649123	53649423	M_25160	8.89914	Rprm	53937963	288690	77.35	5.47	14.1408	2.17795	-1.21555
chr10	70852077	70852377	M_4305	8.89589	Ipmk	70810540	-41687	150.53	29.67	5.07347	9.11136	0
chr11	81302229	81302529	M_7413	8.89137	1700071K01Rik	81387041	84662	108.71	10.93	9.94602	1.18589	-2.18351
chr2	28863308	28863608	M_24650	8.88024	1700101E01Rik	28910586	47128	189.2	44.51	4.25073	3.70334	0
chr3	67362394	67362694	M_28402	8.87938	Mfsd1	67386689	24145	88.85	7.81	11.3764	0.082544	-2.56537
chr2	64279060	64279360	M_25279	8.87303	Fign	63936064	-343146	124.39	35.14	3.53984	-0.0521785	0.0521785
chr12	3703516	3703816	M_8990	8.87275	Dnmt3a	3806979	103313	68.99	3.12	22.1122	0	-3.93856
chr2	148830600	148830900	M_26680	8.87049	Cst3	148701204	-129546	103.49	12.49	8.28583	0.523926	-2.44263
chr2	107804944	107805244	M_25950	8.86442	Kcna4	107130745	-674349	90.94	10.93	8.32022	0	0
chr3	67471022	67471322	M_28404	8.86433	Mfsd1	67386689	-84483	80.49	6.25	12.8784	7.14837	0
chr2	134484715	134485015	M_26463	8.85838	Tmx4	134469857	-15008	96.17	9.37	10.2636	1.25681	-1.25681
chr9	56021261	56021561	M_45476	8.85145	Tspan3	56008877	-12534	174.57	35.14	4.96784	2.25523	-1.26753
chr5	97209343	97209643	M_34660	8.83948	Anxa3	97222403	12910	82.58	7.81	10.5736	0	-10.6442
chr10	18084002	18084302	M_3368	8.83405	Nhsl1	18127480	43328	86.76	6.25	13.8816	0	0.0521785
chr5	106568795	106569095	M_34879	8.83357	Zfp326	106305586	-263359	76.31	3.9	19.5667	1.08931	-2.17795
chr1	42798633	42798933	M_453	8.83357	2900092D14Rik	42757180	-41603	75.26	1.56	48.2436	1.83139	-1.86065
chr3	82516317	82516617	M_28546	8.83211	Rbm46	82680405	163938	81.54	6.25	13.0464	0.84465	-2.52231
chr17	24380291	24380591	M_19176	8.82829	Ccnf	24388354	7913	171.43	32.79	5.22812	4.87396	0
chr5	87367341	87367641	M_34371	8.82729	Ugt2b1	87355528	-11963	235.2	67.93	3.46239	0	0.0521785
chr3	59861671	59861971	M_28293	8.82629	Sucnr1	59885790	23969	110.8	11.71	9.462	0.76196	-2.40731
chr9	61153281	61153581	M_45627	8.81533	Tle3	61220172	66741	86.76	7.81	11.1088	3.10244	0
chr10	47374084	47374384	M_3885	8.8093	Hace1	45297634	-2076600	188.16	44.51	4.22736	1.80076	-1.9597
chr10	98746591	98746891	M_5159	8.79693	Dusp6	98725864	-20877	75.26	7.81	9.63636	3.35722	0
chr6	117242665	117242965	M_38429	8.79581	Cxcl12	117118552	-124263	70.04	4.68	14.9658	0.74331	-2.37847
chr10	98612695	98612995	M_5136	8.78957	Galnt4	98570768	-42077	125.44	17.96	6.98441	1.77981	-1.84904
chr1	177582123	177582423	M_2637	8.78913	Kmo	177562323	-19950	104.53	14.05	7.43986	1.40483	-1.3166
chr12	84017038	84017338	M_10139	8.78438	Rgs6	83718024	-299164	172.48	42.16	4.09108	1.72582	-1.78074
chr4	120461517	120461817	M_31955	8.78241	Mir30e	120445302	-16365	110.8	11.71	9.462	6.5584	0
chr15	67276852	67277152	M_15968	8.77862	St3gal1	67008444	-268558	134.85	22.64	5.95627	1.91033	-1.57702
chr1	69940771	69941071	M_843	8.7632	Spag16	69873561	-67360	98.26	14.84	6.62129	0	0.0521785
chr9	67669776	67670076	M_45950	8.76167	C2cd4a	67680137	10211	75.26	6.25	12.0416	-0.0521785	0.0521785
chr1	65666326	65666626	M_800	8.7527	Crygf	65973095	306619	76.31	1.56	48.9167	2.17795	-0.840071
chr6	50753045	50753345	M_37116	8.7527	Npvf	50604392	-148803	73.17	3.12	23.4519	-0.0521785	0.0521785
chr4	54746782	54747082	M_30707	8.7527	Zfp462	54960816	213884	68.99	2.34	29.4829	2.709	-1.2207
chr1	165748145	165748445	M_2328	8.7527	Kifap3	165709809	-38486	65.86	4.68	14.0726	2.78257	-0.736741
chr7	79136593	79136893	M_40423	8.75004	Mctp2	79451481	314738	120.21	19.52	6.1583	-0.0521785	0.0521785
chr5	4076275	4076575	M_33223	8.74852	Cyp51	4104697	28272	145.3	21.86	6.64684	0	0
chr3	18363467	18363767	M_27727	8.7482	Cyp7b1	18143338	-220279	74.22	6.25	11.8752	0	-2.87469
chr5	4089667	4089967	M_33226	8.74671	Cyp51	4104697	14880	80.49	10.15	7.93005	1.65711	-1.54811
chr4	10249632	10249932	M_30122	8.74143	4930448K20Rik	9844544	-405238	82.58	7.03	11.7468	4.28036	0
chr18	46614778	46615078	M_21585	8.73628	Mospd4	46625470	10542	201.75	50.75	3.97537	2.17795	-1.17043
chr11	78659905	78660205	M_7314	8.73433	1810012P15Rik	78640096	-19959	116.03	16.4	7.075	1.67202	-1.59777
chr19	39287310	39287610	M_23424	8.72415	Cyp2c53-ps	39303743	16283	157.84	38.26	4.12546	0	0
chr4	82116886	82117186	M_31114	8.71937	Nfib	82151212	34176	154.71	33.58	4.60721	-0.0521785	0.0521785
chr19	23135643	23135943	M_22953	8.71438	Klf9	23215715	79922	206.98	58.56	3.53449	0	0.0521785
chr18	84796294	84796594	M_22325	8.71368	Cndp1	84819487	23043	74.22	6.25	11.8752	4.14588	0
chr10	53995707	53996007	M_3937	8.71093	Man1a	53795602	-200255	68.99	1.56	44.2244	2.17795	-1.04095
chr11	21021639	21021939	M_6081	8.70979	Peli1	20991326	-30463	108.71	13.27	8.19216	1.66131	-1.78484
chr1	23321580	23321880	M_215	8.70862	Mir30c-2	23298539	-23191	119.17	19.52	6.10502	1.89626	-1.59511
chr14	58785553	58785853	M_14176	8.70859	Fgf9	58691522	-94181	71.08	6.25	11.3728	5.19226	0
chr4	103054848	103055148	M_31464	8.70199	Oma1	102986450	-68548	120.21	20.3	5.92167	1.98272	-2.1763
chr9	80523350	80523650	M_46307	8.68908	Impg1	80359045	-164455	67.95	4.68	14.5192	3.33918	0
chr2	148820917	148821217	M_26679	8.68803	Cst3	148701204	-119863	100.35	10.93	9.18115	3.33918	0
chr12	91932520	91932820	M_10351	8.68483	Dio2	91976878	44208	88.85	7.81	11.3764	1.80702	-1.79183
chr16	46101256	46101556	M_18265	8.6795	Cd96	46120361	18955	94.08	10.93	8.6075	5.6636	0
chr2	137379691	137379991	M_26507	8.67685	Jag1	136942067	-437774	86.76	9.37	9.25934	1.01352	-2.35531
chr1	90657806	90658106	M_1256	8.66822	Arl4c	90598766	-59190	71.08	3.9	18.2256	0	0.0521785
chr11	111104051	111104351	M_8473	8.66822	Kcnj2	110927477	-176724	66.9	2.34	28.5897	2.17795	-0.700567
chr11	111101825	111102125	M_8472	8.66822	Kcnj2	110927477	-174498	63.77	3.12	20.4391	-0.0521785	0.0521785
chr13	46248797	46249097	M_11830	8.65711	Gm1574	46369089	120142	141.12	30.45	4.63448	0	-4.42916
chr6	111283822	111284122	M_38244	8.65363	Grm7	110595591	-688381	71.08	4.68	15.188	3.14533	0
chr11	111858402	111858702	M_8484	8.65293	BC006965	112572670	714118	74.22	5.47	13.5686	4.7272	0
chr15	96733971	96734271	M_16799	8.6507	Slc38a4	96886387	152266	192.34	49.19	3.91014	3.11537	0
chr18	12797712	12798012	M_21011	8.65068	Ttc39c	12802041	4179	241.47	73.4	3.28978	0.219513	-2.81435
chr3	126806777	126807077	M_29505	8.63746	Ank2	126701370	-105557	105.58	14.05	7.51459	0	-4.08496
chr8	62970593	62970893	M_42845	8.63435	Aadat	62984920	14177	85.72	9.37	9.14835	3.28893	0
chr7	126775082	126775382	M_41333	8.62792	Acsm1	126761341	-13891	78.4	10.15	7.72414	0	-6.16776
chr11	103759170	103759470	M_8203	8.62452	Nsf	103815370	56050	71.08	3.9	18.2256	0	0
chr18	43291519	43291819	M_21540	8.62452	Ppp2r2b	43219125	-72544	66.9	2.34	28.5897	0	0
chr1	90656705	90657005	M_1255	8.62452	Arl4c	90598766	-58089	62.72	1.56	40.2051	0	-4.95522
chr3	129917653	129917953	M_29571	8.62204	Col25a1	129883795	-34008	87.81	13.27	6.61718	4.36116	0
chr8	10012334	10012634	M_42038	8.61455	Tnfsf13b	10006632	-5852	99.31	13.27	7.4838	1.00895	-2.19406
chr9	122754763	122755063	M_47115	8.61168	Zfp445	122775124	20211	97.22	15.62	6.22407	0	-4.0786
chr1	193745638	193745938	M_3066	8.60856	1700034H15Rik	193731406	-14382	147.39	32.01	4.6045	2.72827	-0.323218
chr7	56685171	56685471	M_40165	8.60745	Dbx1	56892205	206884	109.76	14.84	7.39623	2.57248	-1.22537
chr9	122543890	122544190	M_47108	8.60304	Mir138-1	122591993	47953	119.17	21.86	5.45151	5.41933	0
chr2	180063403	180063703	M_27539	8.59081	Gata5	180069384	5831	105.58	14.84	7.11456	1.79161	-1.62633
chr9	100936713	100937013	M_46531	8.58417	Pccb	100935294	-1569	151.57	33.58	4.5137	2.36046	-0.913423
chr4	91164778	91165078	M_31215	8.5798	Elavl2	91066675	-98253	67.95	3.9	17.4231	3.35951	0
chr11	111131085	111131385	M_8475	8.5798	Kcnj2	110927477	-203758	64.81	2.34	27.6966	2.17795	-0.425126
chr10	23974572	23974872	M_3540	8.5798	Moxd1	23943322	-31400	63.77	1.56	40.8782	0	0
chr5	49451383	49451683	M_33878	8.5798	Kcnip4	49280796	-170737	59.58	2.34	25.4615	2.46567	-0.681125
chr17	29278888	29279188	M_19443	8.57816	Rab44	29272000	-7038	66.9	3.9	17.1538	1.23831	-2.36336
chr19	4024537	4024837	M_22424	8.56896	Ndufv1	4012725	-11962	68.99	7.03	9.81366	0	0.0521785
chr9	122784231	122784531	M_47125	8.56504	Zfp445	122775124	-9257	76.31	7.81	9.77081	1.12359	-1.89488
chr14	21804011	21804311	M_13390	8.56456	Vcl	21748654	-55507	129.62	26.55	4.88211	3.23419	0
chr6	124822461	124822761	M_38669	8.56337	Gpr162	124813935	-8676	209.07	59.34	3.52326	1.22528	-2.05203
chr12	76795384	76795684	M_9899	8.56306	Wdr89	76770524	-25010	180.84	45.29	3.99293	0	0
chr2	147386496	147386796	M_26629	8.56156	Pax1	147190729	-195917	87.81	10.93	8.03385	1.63094	-1.46348
chr1	155001686	155001986	M_2118	8.55988	Lamc2	155033577	31741	226.84	68.71	3.30141	2.04892	-1.07344
chr3	18151209	18151509	M_27719	8.55951	Cyp7b1	18143338	-8021	273.88	102.29	2.67749	0	0
chr9	122540966	122541266	M_47107	8.55676	Mir138-1	122591993	50877	148.44	32.01	4.6373	2.15653	-1.33482
chr8	23733843	23734143	M_42291	8.55334	Dkk4	23734514	521	258.2	89.79	2.8756	2.01016	-0.85546
chr15	49846564	49846864	M_15605	8.55188	Trps1	50721587	874873	105.58	13.27	7.95629	1.44111	-1.94444
chr7	27857667	27857967	M_39676	8.54568	Cyp2a12	27814108	-43709	89.9	9.37	9.59445	5.91077	0
chr1	40244758	40245058	M_430	8.54421	Il1r1	40281924	37016	85.72	10.93	7.84263	2.87469	0
chr1	162770877	162771177	M_2273	8.54248	Rabgap1l	162723069	-47958	247.74	83.55	2.96517	0	-5.32531
chr14	80879758	80880058	M_14725	8.54113	Olfm4	80400108	-479800	82.58	8.59	9.6135	-0.0521785	-1.25681
chr8	84779781	84780081	M_43232	8.53741	Il15	84926444	146513	137.98	27.33	5.04866	0	0.0521785
chr15	4511531	4511831	M_15045	8.534	C6	4677209	165528	60.63	3.12	19.4327	1.69849	-1.70065
chr7	144175833	144176133	M_41704	8.534	Mgmt	144086293	-89690	60.63	3.12	19.4327	0	-3.74282
chr16	28990282	28990582	M_17741	8.534	1600021P15Rik	28929784	-60648	59.58	4.68	12.7308	-0.0521785	0.0521785
chr10	18806888	18807188	M_3387	8.53223	Tnfaip3	18735216	-71822	72.13	6.25	11.5408	0.902361	-2.17795
chr15	56112098	56112398	M_15714	8.52701	Sntb1	55738504	-373744	70.04	4.68	14.9658	0	-7.521
chr5	70714904	70715204	M_34173	8.51886	Gabrg1	71233856	518802	159.94	39.04	4.09682	0	0
chr15	66442402	66442702	M_15919	8.51495	Phf20l1	66409133	-33419	160.98	39.04	4.12346	1.80411	-2.13756
chr10	96284523	96284823	M_5107	8.50545	Btg1	96079634	-205039	173.52	46.07	3.76644	-0.0521785	0.0521785
chr3	138040023	138040323	M_29745	8.50431	Adh6-ps1	138037084	-3089	95.13	13.27	7.1688	0	-7.15422
chr16	10649260	10649560	M_17256	8.50061	Clec16a	10545479	-103931	218.47	64.81	3.37093	2.43916	-1.35611
chr2	145697973	145698273	M_26594	8.49896	Naa20	145728976	30853	93.03	12.49	7.44836	0.804791	-2.17795
chr10	17272236	17272536	M_3337	8.49895	Cited2	17443033	170647	79.45	10.15	7.82759	1.91064	-1.54579
chr7	138598421	138598721	M_41617	8.49281	Acadsb	138554114	-44457	108.71	17.18	6.32771	0	-3.49703
chr5	135155416	135155716	M_35744	8.49114	Limk1	135164460	8894	78.4	7.03	11.1522	4.05324	0
chr13	39539866	39540166	M_11634	8.48996	Slc35b3	39052744	-487272	121.26	21.08	5.75237	0	-8.52205
chr12	105230535	105230835	M_10581	8.48885	Serpina11	105228167	-2518	175.62	54.66	3.21295	0	0
chr2	53623381	53623681	M_25159	8.48774	Rprm	53937963	314432	90.94	11.71	7.76601	3.04576	0.0290559
chr8	89551999	89552299	M_43383	8.48708	N4bp1	89409157	-142992	61.67	4.68	13.1774	0	-10.5728
chr18	51620209	51620509	M_21651	8.48708	Prr16	51277551	-342808	61.67	1.56	39.5321	0	0
chr13	18213393	18213693	M_11130	8.48708	1600012F09Rik	18085185	-128358	58.54	0	58.54	8.90187	0
chr7	138593928	138594228	M_41616	8.48708	Acadsb	138554114	-39964	57.49	4.68	12.2842	1.25681	-1.25681
chr13	116443642	116443942	M_13113	8.48708	Itga1	115892172	-551620	55.4	5.47	10.128	3.22266	0.0560021
chr16	24094323	24094623	M_17632	8.48665	Bcl6	23988698	-105775	67.95	6.25	10.872	2.31988	-0.742891
chr15	82274124	82274424	M_16460	8.48089	Cyp2d9	82282806	8532	187.11	51.53	3.63109	1.87946	-1.81793
chr1	104631994	104632294	M_1445	8.47518	Cdh20	106665395	2033251	113.94	21.08	5.40512	-0.0521785	0.0521785
chr2	8045882	8046182	M_24252	8.47208	Celf2	7317825	-728207	105.58	17.18	6.14552	1.22476	-2.30185
chr13	7347726	7348026	M_11015	8.47018	Pfkp	6647970	-699906	89.9	12.49	7.19776	0	-8.52205
chr4	107804808	107805108	M_31662	8.46761	Scp2	107791104	-13854	86.76	10.93	7.93779	1.69564	-1.55472
chr18	23654029	23654329	M_21168	8.46577	Dtna	23573915	-80264	78.4	7.81	10.0384	0	-4.92188
chr1	138427900	138428200	M_1925	8.45747	Kif14	138364534	-63516	158.89	42.95	3.69942	1.6453	-1.91617
chr6	116297374	116297674	M_38402	8.45317	2010-03-08	116288140	-9384	86.76	9.37	9.25934	0.386844	-2.79683
chr2	17691020	17691320	M_24373	8.45215	Nebl	17652695	-38475	66.9	5.47	12.2303	2.17795	-0.62517
chr4	134455750	134456050	M_32388	8.44098	Tmem50a	134470831	14931	76.31	8.59	8.88359	1.01784	-1.88812
chr13	37586948	37587248	M_11542	8.44092	Ly86	37437213	-149885	110.8	16.4	6.7561	0	-5.13837
chr5	151757386	151757686	M_36363	8.43897	Kl	151755181	-2355	62.72	3.9	16.0821	0	-3.68567
chr4	92043192	92043492	M_31218	8.43897	1700011H22Rik	91813912	-229430	59.58	0.78	76.3846	2.163	-1.98507
chr7	4767093	4767393	M_39362	8.4348	Ube2s	4763942	-3301	103.49	16.4	6.31037	1.00913	-2.17795
chr6	24246752	24247052	M_36610	8.43361	Slc13a1	24118092	-128810	72.13	7.03	10.2603	0	-7.13367
chr2	149427805	149428105	M_26682	8.4327	Cst10	149230984	-196971	62.72	6.25	10.0352	0	-2.65883
chr5	67620458	67620758	M_34161	8.42282	Tmem33	67651890	31282	219.52	72.62	3.02286	1.44121	-1.47672
chr6	143117694	143117994	M_39127	8.42281	Etnk1	143115749	-2095	109.76	21.08	5.20683	0	0
chr8	40002880	40003180	M_42599	8.42114	Tusc3	40068920	65890	64.81	4.68	13.8483	2.87469	-0.0400182
chr6	72434922	72435222	M_37498	8.42019	Mat2a	72389552	-45520	159.94	41.38	3.86515	1.25681	-1.25681
chr15	54409330	54409630	M_15653	8.41512	Mal2	54402920	-6560	195.48	49.19	3.97398	1.25681	-1.25681
chr7	109328054	109328354	M_41025	8.41427	Nup98	109358634	30430	82.58	11.71	7.05209	1.69411	-1.80985
chr6	36628025	36628325	M_36864	8.40587	Ptn	36761361	133186	122.3	21.86	5.59469	7.67422	0
chr13	24648464	24648764	M_11261	8.39423	Gm11346	24696636	48022	163.07	39.04	4.177	-0.0521785	0.0521785
chr1	56680933	56681233	M_591	8.38962	Hsfy2	56694295	13212	61.67	1.56	39.5321	0.202494	-2.76142
chr8	94561275	94561575	M_43483	8.38962	Irx3	94325273	-236152	61.67	3.9	15.8128	0.692326	-2.32301
chr15	7193369	7193669	M_15101	8.38962	Lifr	7079571	-113948	60.63	4.68	12.9551	2.14664	-1.07558
chr6	138409775	138410075	M_38989	8.38962	Lmo3	138530489	120564	60.63	1.56	38.8654	1.52322	-1.71737
chr4	66834245	66834545	M_30985	8.38962	Tlr4	66488844	-345551	60.63	0.78	77.7308	1.01784	-1.88812
chr6	50754663	50754963	M_37117	8.38962	Npvf	50604392	-150421	58.54	3.12	18.7628	1.25681	0.0521785
chr5	89781275	89781575	M_34466	8.38962	Gc	89886790	105365	56.45	3.12	18.0929	4.83502	0
chr13	69780832	69781132	M_12352	8.38401	Nsun2	69750894	-30088	162.03	42.16	3.84322	0	0
chr6	145426061	145426361	M_39195	8.38222	Ifltd1	145383445	-42766	65.86	6.25	10.5376	0	0
chr4	61724911	61725211	M_30882	8.38088	Mup20	61715151	-9910	107.67	18.74	5.74546	1.59143	-1.58515
chr13	28200343	28200643	M_11298	8.37996	Prl5a1	28234352	33859	111.85	24.21	4.61999	-0.0521785	0.0521785
chr11	101143568	101143868	M_8064	8.37948	Cntd1	101140516	-3202	93.03	14.05	6.62135	-0.0521785	0.0521785
chr17	31507212	31507512	M_19534	8.37923	Pde9a	31523178	15816	80.49	9.37	8.59018	0	-3.12155
chr15	93197941	93198241	M_16736	8.37854	Zcrb1	93228721	30630	65.86	4.68	14.0726	1.11101	-2.13856
chr3	77748768	77749068	M_28469	8.36662	Rapgef2	78949797	1200879	123.35	22.64	5.44832	1.68571	-1.83124
chr8	63825848	63826148	M_42871	8.36222	Sh3rf1	63702967	-123031	199.66	57.78	3.45552	1.69411	-1.80985
chr18	60929597	60929897	M_21844	8.36	Rps14	60934249	4502	52.27	3.9	13.4026	0	-5.82162
chr19	8172280	8172580	M_22625	8.3544	Gm5631	8206472	34042	135.89	32.01	4.24524	0	-4.38327
chr9	67672324	67672624	M_45951	8.35263	C2cd4a	67680137	7663	156.8	49.97	3.13788	4.64829	0
chr11	112235569	112235869	M_8488	8.35045	BC006965	112572670	336951	179.8	51.53	3.48923	0	-4.08334
chr17	3239665	3239965	M_18861	8.34751	Tiam2	3326572	86757	62.72	5.47	11.4662	0.947796	-2.29566
chr4	61819472	61819772	M_30887	8.34245	Mup21	61811875	-7747	156.8	45.29	3.46213	4.34693	0
chr17	36567305	36567605	M_19790	8.34191	H2-M10.4	36599274	31819	113.94	21.08	5.40512	0	0
chr9	122781769	122782069	M_47124	8.34142	Zfp445	122775124	-6795	238.34	91.36	2.6088	3.13655	-0.333999
chr9	28058947	28059247	M_44888	8.34093	Opcml	27598853	-460244	88.85	12.49	7.11369	0.674797	-2.03258
chr17	81775284	81775584	M_20526	8.33985	Thumpd2	81464425	-311009	70.04	7.03	9.96302	0.0555746	-2.77647
chr2	40707210	40707510	M_25023	8.33896	Ppp6c	39081858	-1625502	61.67	3.12	19.766	1.25681	-1.25681
chr11	55878696	55878996	M_6647	8.33896	Nmur2	55854489	-24357	59.58	3.9	15.2769	1.73007	-1.62423
chr6	36254538	36254838	M_36861	8.33896	9330158H04Rik	36338234	83546	59.58	3.9	15.2769	0	0
chr4	38894241	38894541	M_30365	8.33896	1700009N14Rik	39397325	502934	58.54	3.9	15.0103	-0.0521785	-1.25681
chr4	66785935	66786235	M_30982	8.33896	Tlr4	66488844	-297241	57.49	2.34	24.5684	1.69239	-1.96587
chr1	33155824	33156124	M_259	8.33707	Gm5415	32604138	-551836	74.22	10.15	7.31232	3.43082	0
chr19	29194729	29195029	M_23080	8.32747	Mir101b	29209768	14889	165.16	46.85	3.52529	0	-3.41839
chr6	97821950	97822250	M_38073	8.32608	Mitf	97757051	-65049	105.58	20.3	5.20099	1.15407	-2.11012
chr2	55263733	55264033	M_25164	8.3235	Kcnj3	55289566	25683	100.35	14.84	6.76213	3.04169	0
chr8	37776164	37776464	M_42582	8.32331	Dlc1	37676928	-99386	121.26	29.67	4.08696	2.709	-1.2207
chr11	35775987	35776287	M_6300	8.32068	Wwc1	35793591	17454	158.89	38.26	4.1529	2.07393	-1.05172
chr13	75035297	75035597	M_12418	8.31987	Cast	74945369	-90078	63.77	6.25	10.2032	1.84828	-1.69739
chr1	184517907	184518207	M_2809	8.31964	Capn8	184495137	-22920	139.03	36.7	3.78828	2.25867	-1.10106
chr12	28775556	28775856	M_9316	8.31419	1110015M06Rik	29233202	457496	111.85	21.86	5.11665	1.37029	-2.24353
chr6	149086558	149086858	M_39305	8.31226	4833442J19Rik	149090118	3410	129.62	33.58	3.86004	1.71801	-1.89768
chr18	13548110	13548410	M_21060	8.30807	Hrh4	13165498	-382762	102.44	21.86	4.68618	9.11136	0
chr16	32651626	32651926	M_17915	8.30741	Tnk2	32644728	-7048	80.49	8.59	9.3702	1.95974	-1.54418
chr2	25552420	25552720	M_24506	8.30658	Lcn13	25555593	3023	78.4	11.71	6.69513	3.30454	0
chr19	40266527	40266827	M_23458	8.30525	Cyp2c70	40261776	-4901	87.81	12.49	7.03042	2.60385	-0.787417
chr4	19734776	19735076	M_30226	8.30432	Slc7a13	19745873	10947	81.54	10.93	7.4602	2.98449	0
chr13	104382562	104382862	M_12839	8.30428	Sfrs12	104554662	171950	109.76	20.3	5.4069	0.355624	-2.56397
chr3	43858687	43858987	M_28091	8.30427	Pcdh10	45182319	1323482	150.53	33.58	4.48273	0.334884	-2.84486
chr4	6466658	6466958	M_30062	8.3024	Nsmaf	6381418	-85390	83.63	10.93	7.65142	2.10008	-1.09102
chr16	11406461	11406761	M_17294	8.29894	Snx29	11405740	-871	273.88	102.29	2.67749	3.14982	-0.364107
chr1	153567788	153568088	M_2083	8.29686	Edem3	153602503	34565	132.76	26.55	5.00038	3.08684	-0.140443
chr17	34962488	34962788	M_19715	8.2964	C4a	34960399	-2239	130.67	31.23	4.18412	3.37414	0
chr13	37736720	37737020	M_11558	8.29344	Rreb1	37917906	181036	147.39	37.48	3.9325	2.07906	-2.04869
chr1	155328843	155329143	M_2123	8.29188	Dhx9	155334790	5797	87.81	14.05	6.24982	4.12283	0
chr12	76847490	76847790	M_9904	8.29096	Sgpp1	76836716	-10924	72.13	8.59	8.39697	0.676535	-2.8294
chr1	36082652	36082952	M_297	8.28716	Hs6st1	36125244	42442	62.72	5.47	11.4662	1.44538	-1.62502
chr13	18214614	18214914	M_11131	8.28694	1600012F09Rik	18085185	-129579	58.54	1.56	37.5256	0	0.0521785
chr14	103181453	103181753	M_14798	8.28694	Kctd12	103381854	200251	56.45	3.9	14.4744	0	-2.17795
chr10	47262859	47263159	M_3881	8.28694	Hace1	45297634	-1965375	56.45	0.78	72.3718	4.14588	0
chr3	58844775	58845075	M_28280	8.28694	Med12l	58810899	-34026	55.4	2.34	23.6752	0	-5.27831
chr13	7306259	7306559	M_11013	8.28694	Pfkp	6647970	-658439	54.36	0.78	69.6923	2.42266	-0.499794
chr1	101997657	101997957	M_1424	8.28694	Cntnap5b	101669341	-328466	52.27	3.9	13.4026	1.46066	-1.45958
chr7	36530277	36530577	M_39915	8.28694	Dpy19l3	36539473	9046	51.22	5.47	9.3638	3.69312	0
chr12	28579686	28579986	M_9310	8.28619	Sox11	28027583	-552253	75.26	10.93	6.88564	0.956045	-2.17795
chr11	115961053	115961353	M_8631	8.28144	Trim47	115971330	10127	147.39	39.04	3.77536	3.11314	0
chr9	61117089	61117389	M_45624	8.28068	Tle3	61220172	102933	127.53	32.79	3.8893	-0.0521785	0.0521785
chr18	12234487	12234787	M_20981	8.27954	6030446N20Rik	12279962	45325	180.84	49.97	3.61897	1.25681	-1.25681
chr10	8378267	8378567	M_3250	8.27613	Ust	8238623	-139794	145.3	45.29	3.20821	2.51235	-0.444523
chr5	100020506	100020806	M_34718	8.27612	A930011G23Rik	100158079	137423	131.71	29.67	4.43916	2.37389	-0.883527
chr10	47302302	47302602	M_3883	8.27158	Hace1	45297634	-2004818	84.67	14.05	6.02633	3.68883	0
chr11	32046332	32046632	M_6239	8.2704	Il9r	32100279	53797	67.95	8.59	7.91036	2.00523	-1.88697
chr1	196298668	196298968	M_3154	8.26117	Plxna2	196446022	147204	62.72	6.25	10.0352	4.00834	0
chr6	143191727	143192027	M_39130	8.25604	D6Ertd474e	143194407	2530	125.44	27.33	4.58983	2.67418	-0.243565
chr19	14590969	14591269	M_22778	8.25352	Tle4	14672473	81354	117.08	26.55	4.40979	0	-4.71649
chr3	32461848	32462148	M_27940	8.25161	Mfn1	32428403	-33595	105.58	22.64	4.66343	2.15274	-0.446941
chr13	27083529	27083829	M_11293	8.25111	Prl	27149438	65759	81.54	11.71	6.96328	0.226637	-2.71364
chr1	4651895	4652195	M_12	8.24635	Mrpl15	4775807	123762	158.89	51.53	3.08345	1.69411	-1.80985
chr9	122765903	122766203	M_47121	8.2458	Zfp445	122775124	9071	95.13	18.74	5.07631	0	-4.38327
chr8	84745223	84745523	M_43230	8.24485	Il15	84926444	181071	90.94	12.49	7.28102	1.00895	-2.19406
chr12	11615507	11615807	M_9110	8.24217	Rad51ap2	11462884	-152773	62.72	7.03	8.92176	0	-2.854
chr17	11229362	11229662	M_19018	8.2404	Park2	11033249	-196263	84.67	12.49	6.77902	1.99496	-1.0279
chr5	139811144	139811444	M_35949	8.24033	Cox19	139821120	9826	96.17	14.84	6.48046	0	-4.133
chr16	77174977	77175277	M_18489	8.23922	2810055G20Rik	77329572	154445	128.58	27.33	4.70472	1.35051	-2.06338
chr5	32290487	32290787	M_33579	8.23346	Fosl2	32438844	148207	58.54	3.12	18.7628	1.63776	-1.65824
chr2	107467024	107467324	M_25949	8.23346	Kcna4	107130745	-336429	55.4	2.34	23.6752	1.27291	-2.43976
chr10	77678366	77678666	M_4483	8.23346	Trappc10	77707387	28871	54.36	3.9	13.9385	1.25681	-1.25681
chr17	45324901	45325201	M_19874	8.23346	Cdc5l	45570656	245605	54.36	2.34	23.2308	1.15123	-2.4582
chr13	75196325	75196625	M_12421	8.23346	Pcsk1	75227434	30959	54.36	1.56	34.8462	2.70409	-0.360187
chr14	11971017	11971317	M_13195	8.23346	Fhit	11994546	23379	52.27	2.34	22.3376	4.45154	0
chr11	28902626	28902926	M_6187	8.23027	Pnpt1	29030750	127974	77.35	10.15	7.62069	1.47855	-1.49681
chr16	98013997	98014297	M_18848	8.22305	Ripk4	97985362	-28785	72.13	8.59	8.39697	3.13222	0
chr4	62763063	62763363	M_30920	8.21776	Ambp	62815176	51963	70.04	7.81	8.96799	1.27513	-2.13952
chr19	26846687	26846987	M_23031	8.21604	Gm815	26960414	113577	123.35	27.33	4.51336	2.438	-1.17533
chr3	133429034	133429334	M_29660	8.21506	Tet2	133207354	-221830	83.63	10.93	7.65142	1.746	-1.8129
chr1	102281773	102282073	M_1429	8.21171	Cntnap5b	101669341	-612582	162.03	46.85	3.45848	2.95198	0
chr1	155004208	155004508	M_2119	8.20769	Lamc2	155033577	29219	74.22	10.15	7.31232	2.26046	-0.512961
chr13	8861764	8862064	M_11022	8.2062	Wdr37	8870976	9062	93.03	19.52	4.76588	1.27291	-2.43976
chr6	82879087	82879387	M_37579	8.19769	Sema4f	82889744	10507	58.54	5.47	10.702	4.45	0
chr3	94484023	94484323	M_28820	8.1929	BC021767	94471074	-13099	158.89	43.73	3.63343	1.11365	-2.13744
chr11	64373981	64374281	M_6896	8.19163	F930015N05Rik	64250176	-123955	98.26	16.4	5.99146	2.21126	-1.08105
chr8	76427048	76427348	M_43126	8.19137	Large	75876455	-550743	62.72	5.47	11.4662	0	0
chr10	23582381	23582681	M_3522	8.19131	Vnn3	23571267	-11264	121.26	27.33	4.43688	3.00414	0
chr18	80479734	80480034	M_22273	8.18963	Pqlc1	80451983	-27901	97.22	17.18	5.65891	1.85295	-1.22163
chr3	76441026	76441326	M_28462	8.18526	Fstl5	75878519	-562657	75.26	8.59	8.76135	0	-4.16333
chr4	139431863	139432163	M_32640	8.18353	Pax7	139388883	-43130	93.03	14.84	6.26887	0	-3.42951
chr1	128942325	128942625	M_1633	8.18311	Mgat5	129101562	159087	94.08	16.4	5.73659	1.91033	-1.57702
chr6	141896150	141896450	M_39083	8.18185	Slco1a1	141895483	-817	131.71	32.79	4.01677	3.37743	0
chr16	43287181	43287481	M_18193	8.17903	Zbtb20	43247396	-39935	221.61	81.21	2.72885	5.19226	0
chr10	10590070	10590370	M_3284	8.17846	Grm1	10802129	211909	56.45	1.56	36.1859	3.39866	0
chr4	123135071	123135371	M_32008	8.17846	D830031N03Rik	123089154	-46067	55.4	4.68	11.8376	-0.0521785	-1.25681
chr17	18460042	18460342	M_19127	8.17846	Vmn2r93	18435244	-24948	54.36	3.12	17.4231	0	-3.26526
chr9	14274123	14274423	M_44655	8.17846	Kdm4d	14304926	30653	54.36	3.9	13.9385	0.690848	-2.67244
chr10	8631255	8631555	M_3265	8.17846	Sash1	8605868	-25537	52.27	4.68	11.1688	-0.0521785	0
chr5	20496004	20496304	M_33350	8.17801	Rsbn1l	20457640	-38514	124.39	28.11	4.42512	1.81316	-1.93542
chr2	164960519	164960819	M_27124	8.17631	1700025C18Rik	164916250	-44419	131.71	35.92	3.66676	2.51224	-0.633167
chr8	80010837	80011137	M_43171	8.17437	0610038B21Rik	80040954	29967	123.35	33.58	3.67332	0	-3.3665
chr7	121078673	121078973	M_41203	8.17087	Spon1	120909511	-169312	61.67	6.25	9.8672	1.12941	-1.9777
chr6	143462085	143462385	M_39141	8.16473	D6Ertd474e	143194407	-267828	236.24	86.67	2.72574	0	-4.10263
chr1	140839588	140839888	M_1995	8.16256	Dennd1b	140860285	20547	54.36	4.68	11.6154	-0.0521785	0.0521785
chr14	66335116	66335416	M_14384	8.16106	Scara5	66285239	-50027	179.8	61.69	2.91457	3.37414	0
chr7	94396503	94396803	M_40720	8.15976	Nox4	94395304	-1349	71.08	9.37	7.58591	8.28923	0
chr19	57947643	57947943	M_24035	8.15937	Atrnl1	57685523	-262270	139.03	33.58	4.14026	0	0
chr13	31532536	31532836	M_11370	8.15862	Foxq1	31650038	117352	62.72	6.25	10.0352	-0.0521785	-1.25681
chr18	72854954	72855254	M_22103	8.15591	Dcc	72510723	-344381	111.85	23.42	4.77583	2.01026	-1.40007
chr18	39875343	39875643	M_21503	8.15284	Pabpc2	39933150	57657	93.03	17.18	5.41502	1.7985	-1.72174
chr12	35676598	35676898	M_9427	8.1492	Prps1l1	35669432	-7316	146.35	37.48	3.90475	1.37228	-1.88819
chr17	68661977	68662277	M_20314	8.14495	L3mbtl4	68623136	-38991	112.9	32.79	3.44312	0.138524	-3.11026
chr3	10206373	10206673	M_27653	8.14199	Fabp4	10208576	2053	97.22	17.96	5.41314	3.48275	0
chr1	188609260	188609560	M_2907	8.14037	Rrp15	188573237	-36173	117.08	27.33	4.28394	0	-3.25683
chr6	149172420	149172720	M_39318	8.13871	Amn1	149137234	-35336	81.54	17.96	4.54009	2.05306	-1.63444
chr17	44208691	44208991	M_19858	8.13757	Enpp5	44215794	6953	258.2	100.73	2.56329	0	-2.94072
chr9	74370262	74370562	M_46148	8.13212	Onecut1	74709727	339315	206.98	88.23	2.34591	2.17795	0
chr7	105673844	105674144	M_40863	8.12912	Lrrc32	105642731	-31263	132.76	34.36	3.8638	2.48188	-0.586343
chr6	143433492	143433792	M_39138	8.12313	D6Ertd474e	143194407	-239235	183.98	67.15	2.73984	0	-4.91288
chr17	28461069	28461369	M_19374	8.122	Rpl10a	28465415	4196	121.26	27.33	4.43688	0	-3.48973
chr5	94131967	94132267	M_34637	8.12185	C87414	94100489	-31628	56.45	3.9	14.4744	3.37414	0
chr17	75905975	75906275	M_20429	8.12185	Fam98a	75951286	45161	51.22	3.12	16.4167	0	-3.78211
chr6	135025974	135026274	M_38889	8.12185	Gprc5a	135015679	-10445	50.18	1.56	32.1667	1.79161	-1.62633
chr11	12401519	12401819	M_5966	8.12185	Cobl	12364963	-36706	49.13	2.34	20.9957	2.39846	-0.771052
chr11	11845962	11846262	M_5946	8.12185	Ddc	11798147	-47965	45.99	3.9	11.7923	2.6242	-0.609405
chr1	122491567	122491867	M_1594	8.12132	En1	122499063	7346	56.45	4.68	12.062	5.70284	0
chr8	35060946	35061246	M_42481	8.11666	Rbpms	35040313	-20783	85.72	14.05	6.10107	3.79916	0
chr6	149169768	149170068	M_39316	8.11641	Amn1	149137234	-32684	78.4	11.71	6.69513	0.597531	-2.3104
chrX	36322098	36322398	M_47370	8.11498	6030498E09Rik	36125956	-196292	60.63	7.03	8.62447	0.574311	-2.59519
chr1	61698556	61698856	M_721	8.1108	Pard3b	61685397	-13309	107.67	23.42	4.59735	0	-3.37769
chr1	176696859	176697159	M_2612	8.11006	Grem2	176851950	154941	225.79	81.21	2.78032	-0.0521785	0
chr7	78342927	78343227	M_40409	8.10821	Nr2f2	77511632	-831445	73.17	10.93	6.69442	2.55318	-0.661621
chr1	189328511	189328811	M_2922	8.10401	Gpatch2	189039389	-289272	145.3	37.48	3.87673	1.25681	0.0521785
chr17	29623934	29624234	M_19476	8.10323	Pim1	29627989	3905	210.11	74.96	2.80296	3.27156	0
chr2	134534516	134534816	M_26464	8.1004	Tmx4	134469857	-64809	61.67	7.81	7.89629	1.25681	-1.25681
chr2	71988707	71989007	M_25454	8.09872	B230120H23Rik	72123693	134836	158.89	48.41	3.28217	0	-3.0956
chr5	138523557	138523857	M_35901	8.09869	Zkscan1	138526311	2604	108.71	21.08	5.15702	3.33918	0
chr11	12379749	12380049	M_5963	8.09859	Cobl	12364963	-14936	64.81	7.81	8.29834	1.25681	-1.25681
chr1	88921640	88921940	M_1171	8.0911	Alppl2	88986503	64713	141.12	39.82	3.54395	0	-3.77826
chr13	51323703	51324003	M_11937	8.08026	Nxnl2	51266393	-57460	62.72	7.81	8.03073	0	0
chr2	51368358	51368658	M_25105	8.07572	Tas2r134	51483030	114522	169.34	53.1	3.18908	3.20305	0
chr5	145979150	145979450	M_36157	8.07503	Zfp655	145992583	13283	251.92	99.95	2.52046	-0.0521785	0.0521785
chr3	91285666	91285966	M_28799	8.07219	9130204L05Rik	90894727	-391089	82.58	14.05	5.87758	2.28639	-0.762458
chr3	60896649	60896949	M_28326	8.07173	P2ry1	60806716	-90083	102.44	19.52	5.24795	0	0.0521785
chr10	123656509	123656809	M_5540	8.07029	4930503E24Rik	123906129	249470	97.22	21.08	4.61195	0	0
chr11	109131494	109131794	M_8392	8.07003	Rgs9	109159495	27851	50.18	5.47	9.17367	0	0
chr10	89053695	89053995	M_4870	8.06901	Slc17a8	89083994	30149	98.26	20.3	4.84039	0	-5.13837
chr1	38506352	38506652	M_378	8.06705	Aff3	38721800	215298	170.39	56.22	3.03077	3.88249	0
chr16	30739128	30739428	M_17822	8.0652	Fam43a	30599808	-139470	104.53	21.08	4.95873	0.153009	-2.67428
chr8	10597662	10597962	M_42042	8.06451	3930402G23Rik	10928457	330645	166.21	50.75	3.27507	1.44245	-1.79625
chr16	47878994	47879294	M_18282	8.06353	Dppa4	48283847	404703	54.36	0.78	69.6923	5.6636	0
chr8	64660725	64661025	M_42893	8.06353	Anxa10	64601915	-58960	54.36	1.56	34.8462	2.78257	-0.736741
chr7	56460304	56460604	M_40146	8.06353	Nav2	56214442	-246012	53.31	0.78	68.3462	4.8073	0
chr4	66791216	66791516	M_30983	8.06353	Tlr4	66488844	-302522	49.13	3.12	15.7468	1.80702	-1.79183
chr18	56301375	56301675	M_21744	8.06353	Gramd3	56591785	290260	48.09	2.34	20.5513	0	-4.91288
chr7	35632950	35633250	M_39866	8.06353	Chst8	35597730	-35370	47.04	3.9	12.0615	2.48188	-0.586343
chr5	33808118	33808418	M_33631	8.06234	4933407H18Rik	33721344	-86924	194.43	70.27	2.7669	0	0
chr1	5301770	5302070	M_26	8.06175	Atp6v1h	5073253	-228667	68.99	10.93	6.31199	2.81349	-0.339855
chr7	143993529	143993829	M_41693	8.061	Mgmt	144086293	92614	120.21	31.23	3.84918	-0.0381044	-2.87061
chr11	5369053	5369353	M_5832	8.06058	Znrf3	5344850	-24353	79.45	14.05	5.6548	3.01214	-0.143031
chr14	90068583	90068883	M_14743	8.06008	Gm5088	90296030	227297	126.48	33.58	3.76653	0.908767	-2.19419
chr5	135292006	135292306	M_35749	8.05883	Eln	135223124	-69032	123.35	32.01	3.85348	1.18563	-2.15214
chr6	58701446	58701746	M_37316	8.05423	Herc3	58783693	82097	56.45	7.03	8.02987	0.479021	-2.92362
chr18	55837992	55838292	M_21734	8.0541	Zfp608	55149834	-688308	62.72	7.81	8.03073	5.40578	0
chr13	113072706	113073006	M_13002	8.04828	Ankrd55	113078658	5802	147.39	35.92	4.10329	0.57814	-2.47488
chr16	18846453	18846753	M_17475	8.04562	2510002D24Rik	18836672	-9931	60.63	8.59	7.05821	1.25681	-1.25681
chr10	92717995	92718295	M_4941	8.04554	Elk3	92773904	55759	49.13	4.68	10.4979	2.07884	-1.22131
chr12	63977913	63978213	M_9684	8.0446	Lrfn5	62625618	-1352445	91.99	17.18	5.35448	0	0
chr18	68985842	68986142	M_22076	8.04101	Mc2r	68588913	-397079	60.63	7.03	8.62447	1.38292	-1.85386
chr11	16647732	16648032	M_5980	8.03704	Egfr	16652205	4323	134.85	33.58	4.01578	1.80411	-2.13756
chr1	122265604	122265904	M_1593	8.03584	C1ql2	122237158	-28596	112.9	25.77	4.38106	1.81125	-1.45503
chr12	32095735	32096035	M_9376	8.03465	Slc26a3	32123165	27280	63.77	8.59	7.42375	0	-6.32108
chr8	130860956	130861256	M_44561	8.03438	Nrp1	130882972	21866	143.21	39.82	3.59643	-0.0521785	0
chr6	146613455	146613755	M_39261	8.02826	Gm6654	146596324	-17281	113.94	29.67	3.84024	0	-3.48259
chr12	104903548	104903848	M_10559	8.02683	Serpina6	104895281	-8417	170.39	60.12	2.83417	0	-7.88155
chr1	102109561	102109861	M_1425	8.02661	Cntnap5b	101669341	-440370	56.45	4.68	12.062	1.8175	-1.88861
chr3	98474440	98474740	M_29004	8.02517	Hsd3b5	98449457	-25133	50.18	4.68	10.7222	1.25681	0
chr6	37701722	37702022	M_36894	8.01503	Trim24	37820810	118938	291.65	136.64	2.13444	0	0
chr7	79468401	79468701	M_40441	8.01189	Mctp2	79451481	-17070	99.31	21.08	4.7111	3.53967	0
chr16	25682550	25682850	M_17696	8.01078	Trp63	25683850	1150	58.54	7.81	7.49552	-0.0521785	0.0521785
chr11	116067370	116067670	M_8643	8.00537	Acox1	116060359	-7161	82.58	17.18	4.80675	2.3814	-0.994481
chr11	16489134	16489434	M_5972	8.00348	Sec61g	16408487	-80797	212.2	80.42	2.63865	0.358858	-2.4815
chr16	58793087	58793387	M_18400	8.0034	Olfr173	58797738	4501	52.27	0.78	67.0128	1.44245	-1.79625
chr6	15560667	15560967	M_36509	8.0034	Mdfic	15670660	109843	50.18	3.12	16.0833	4.10142	0
chr1	125965453	125965753	M_1613	8.0034	Dpp10	125942136	-23467	50.18	3.12	16.0833	0.781779	-2.49834
chr9	76575584	76575884	M_46207	8.0034	Fam83b	76393611	-182123	50.18	0.78	64.3333	0	-5.52248
chr17	29347064	29347364	M_19447	8.00339	Cpne5	29374735	27521	325.1	158.51	2.05097	0	0
chr13	114877007	114877307	M_13075	8.00333	Arl15	114584715	-292442	182.93	64.81	2.82256	0.627709	-2.70166
chr1	171198640	171198940	M_2466	8.00235	Nuf2	171461595	262805	71.08	10.15	7.00296	1.25681	-1.25681
chr9	61890019	61890319	M_45671	8.00142	Paqr5	61874597	-15572	122.3	36.7	3.33243	1.98386	-1.44154
chr15	101958519	101958819	M_17035	8.00127	Spryd3	101966646	7977	64.81	7.81	8.29834	0	-6.43472
chr2	163134165	163134465	M_27047	7.99754	Tox2	163051189	-83126	72.13	14.05	5.13381	2.98222	0.0138557
chr14	120933567	120933867	M_14917	7.98802	Rap2a	120877682	-56035	168.3	57	2.95263	1.64857	-1.4501
chr1	58128380	58128680	M_609	7.98525	Aox3	58169979	41449	302.1	137.43	2.19821	1.67202	-1.59777
chr16	36036221	36036521	M_18065	7.98456	Wdr5b	36041275	4904	117.08	28.11	4.16507	0	-3.50815
chr14	103862990	103863290	M_14808	7.98079	Scel	103912557	49417	72.13	14.05	5.13381	2.93423	0
chr5	89750949	89751249	M_34464	7.97812	Gc	89886790	135691	126.48	38.26	3.3058	3.05475	0.0629769
chr4	19744198	19744498	M_30227	7.97339	Slc7a13	19745873	1525	70.04	10.15	6.90049	0.870519	-2.65681
chr3	129038934	129039234	M_29524	7.97243	Enpep	129035667	-3417	84.67	15.62	5.42061	0	0
chr2	34924725	34925025	M_24912	7.97058	Hc	34916961	-7914	113.94	33.58	3.39309	-0.0521785	0.0521785
chr2	109598008	109598308	M_25961	7.96919	Bdnf	109514856	-83302	75.26	13.27	5.67144	0	0
chr5	87509742	87510042	M_34385	7.96791	Ugt2b36	87521580	11688	83.63	15.62	5.35403	2.62058	-1.22909
chr11	12381872	12382172	M_5964	7.96786	Cobl	12364963	-17059	82.58	14.05	5.87758	1.25681	0.0521785
chr15	6175302	6175602	M_15062	7.96725	Dab2	6249788	74336	185.02	66.37	2.78771	0	0.0521785
chr13	98601608	98601908	M_12696	7.96581	Rgnef	98976120	374362	54.36	5.47	9.93784	0	-3.77747
chr1	58134773	58135073	M_610	7.96377	Aox3	58169979	35056	178.75	65.59	2.72526	4.45448	0
chr3	18196000	18196300	M_27721	7.96052	Cyp7b1	18143338	-52812	100.35	24.99	4.01561	2.93423	0
chr4	149726169	149726469	M_32982	7.95968	Rere	149656024	-70295	152.62	44.51	3.42889	1.68571	-1.83124
chr7	135159763	135160063	M_41536	7.95832	Trim72	135147891	-12022	102.44	24.99	4.09924	0	-4.17189
chr5	135102533	135102833	M_35738	7.95597	Lat2	135090893	-11790	247.74	102.29	2.42194	0	-4.0786
chr2	4859153	4859453	M_24156	7.95308	Phyh	4840041	-19262	208.02	78.86	2.63784	1.50206	-1.84335
chr12	58418193	58418493	M_9638	7.95229	Mipol1	58331411	-86932	76.31	10.93	6.9817	0	-3.07773
chr10	62584258	62584558	M_4107	7.94962	Atoh7	62562903	-21505	148.44	40.6	3.65616	2.17795	-0.968143
chr7	79107736	79108036	M_40422	7.94841	Mctp2	79451481	343595	96.17	20.3	4.73744	2.25803	-0.814857
chr8	117768341	117768641	M_43947	7.94582	Maf	118230794	462303	128.58	38.26	3.36069	2.17795	0
chr12	93812968	93813268	M_10381	7.94135	Sel1l	93087597	-725521	51.22	2.34	21.8889	0	-3.81556
chr5	98415617	98415917	M_34679	7.94135	Antxr2	98459981	44214	50.18	1.56	32.1667	2.56466	-0.172473
chr17	38528797	38529097	M_19808	7.94135	Esp36	38557130	28183	49.13	2.34	20.9957	0.190879	-2.87469
chr16	28991371	28991671	M_17742	7.94135	1600021P15Rik	28929784	-61737	47.04	3.12	15.0769	0	-4.21529
chr13	85266495	85266795	M_12496	7.94135	Ccnh	85329081	62436	44.95	0.78	57.6282	1.02545	-2.28588
chr17	77995930	77996230	M_20435	7.94135	Crim1	78599587	603507	44.95	2.34	19.2094	3.88641	0
chr15	66444333	66444633	M_15920	7.94135	Phf20l1	66409133	-35350	43.9	2.34	18.7607	4.62391	0
chr6	55837604	55837904	M_37277	7.93748	Ccdc129	55787011	-50743	52.27	4.68	11.1688	0	-4.26625
chr1	184690255	184690555	M_2813	7.93743	Susd4	184695036	4631	57.49	6.25	9.1984	0	-3.16852
chr7	144939911	144940211	M_41721	7.93731	Gm12669	144629356	-310705	54.36	6.25	8.6976	1.25681	-1.25681
chr4	114998745	114999045	M_31749	7.9364	Cyp4a12a	114971650	-27245	89.9	17.18	5.23283	1.49384	-1.33701
chr2	4914381	4914681	M_24160	7.93409	Ucma	4897167	-17364	114.99	33.58	3.42436	1.25681	-1.25681
chr16	48767674	48767974	M_18285	7.93129	Trat1	48772069	4245	57.49	6.25	9.1984	3.5133	0
chr16	34336962	34337262	M_17996	7.92926	Kalrn	34514113	177001	202.79	77.3	2.62342	-0.0521785	0.0521785
chr14	115365246	115365546	M_14837	7.92646	Mir17	115442892	77496	179.8	62.47	2.87818	1.25681	-1.25681
chr18	3420080	3420380	M_20794	7.9259	Cul2	3383222	-37008	122.3	30.45	4.01642	2.46567	-0.681125
chr8	116631255	116631555	M_43919	7.92499	Nudt7	116657478	26073	238.34	98.38	2.42265	0	-5.93266
chr17	4626314	4626614	M_18873	7.92321	Arid1b	4995073	368609	90.94	20.3	4.4798	1.0016	-2.71282
chr5	102864264	102864564	M_34767	7.92292	Arhgap24	102910409	45995	45.99	3.9	11.7923	4.02665	0
chr4	134300504	134300804	M_32373	7.91564	Ldlrap1	134323919	23265	86.76	17.18	5.05006	1.11081	-2.02383
chr12	111301220	111301520	M_10739	7.91061	Dio3os	111516278	214908	118.12	33.58	3.51757	1.25681	-1.25681
chr3	153592668	153592968	M_29986	7.90857	Acadm	153607396	14578	149.48	44.51	3.35835	0	0
chr8	31188223	31188523	M_42430	7.9011	Unc5d	30330108	-858265	81.54	15.62	5.22023	3.14146	0
chr13	99365389	99365689	M_12705	7.90088	Tmem174	99407365	41826	141.12	41.38	3.41034	3.23573	0
chr7	46458327	46458627	M_39953	7.90081	Gm16387	46519904	61427	180.84	65.59	2.75713	0.30716	-2.91163
chr13	58857550	58857850	M_12147	7.89973	Ntrk2	58907956	50256	177.71	67.93	2.61608	1.96161	-1.64812
chr5	63031831	63032131	M_33989	7.89902	Arap2	63157416	125435	53.31	5.47	9.74589	0	-3.74282
chr10	18087997	18088297	M_3370	7.89767	Nhsl1	18127480	39333	51.22	4.68	10.9444	0	0
chr5	108997785	108998085	M_34932	7.89531	Cplx1	108979046	-18889	79.45	14.84	5.35377	4.08156	0
chr7	74917159	74917459	M_40343	7.89336	Synm	74904628	-12681	175.62	57.78	3.03946	1.69239	-1.96587
chr4	129767858	129768158	M_32194	7.88468	Pef1	129784799	16791	61.67	10.93	5.64227	-0.0521785	-1.25681
chr2	152372928	152373228	M_26727	7.88453	Defb29	152365777	-7301	87.81	17.18	5.11118	1.57902	-1.68467
chr7	48333089	48333389	M_39982	7.87726	Gm4884	48288088	-45151	50.18	2.34	21.4444	1.2128	-2.17795
chr14	56078078	56078378	M_14101	7.87726	Dhrs4	56097594	19366	49.13	3.12	15.7468	1.01854	-2.17795
chr11	64657591	64657891	M_6903	7.87726	Elac2	64792536	134795	49.13	1.56	31.4936	2.17795	-0.859177
chr3	81467492	81467792	M_28526	7.87726	Ctso	81736537	268895	49.13	3.12	15.7468	1.25681	-1.25681
chr16	81366112	81366412	M_18534	7.87726	Ncam2	81200941	-165321	48.09	2.34	20.5513	0	0
chr1	14723298	14723598	M_123	7.87726	Msc	14746047	22599	47.04	3.12	15.0769	0	0
chr15	9532215	9532515	M_15137	7.87726	Il7r	9459631	-72734	47.04	3.12	15.0769	4.966	0
chr6	149164657	149164957	M_39315	7.87726	Amn1	149137234	-27573	45.99	1.56	29.4808	2.63192	-0.373094
chr6	115815309	115815609	M_38372	7.87726	Ift122	115803545	-11914	45.99	2.34	19.6538	3.57497	0
chr18	33352418	33352718	M_21248	7.87726	Stard4	33373470	20902	43.9	3.12	14.0705	-0.0521785	0.0521785
chr14	21810795	21811095	M_13391	7.87631	Ap3m1	21871664	60719	73.17	11.71	6.24851	1.11081	-2.02383
chr5	136479371	136479671	M_35828	7.87573	Dtx2	136470746	-8775	57.49	7.81	7.36108	0	0
chr17	78668721	78669021	M_20438	7.87566	Crim1	78599587	-69284	160.98	53.1	3.03164	0	-4.60591
chr7	47133639	47133939	M_39964	7.87564	Gm2058	46843887	-289902	66.9	10.93	6.12077	2.96436	0
chr3	64224136	64224436	M_28348	7.8746	Vmn2r4	64213979	-10307	48.09	4.68	10.2756	0	-3.11217
chr16	76181404	76181704	M_18454	7.87135	Nrip1	76373294	191740	57.49	6.25	9.1984	1.91727	-1.99714
chr11	23359643	23359943	M_6151	7.87131	Ahsa2	23397946	38153	98.26	24.99	3.93197	2.17558	-1.37171
chr1	67314596	67314896	M_836	7.87112	Cps1	67169639	-145107	114.99	30.45	3.77635	4.64829	0
chr5	65096384	65096684	M_34042	7.8708	Klf3	65194761	98227	57.49	7.03	8.17781	1.25681	0.0521785
chr15	10892209	10892509	M_15195	7.86822	C1qtnf3	10882110	-10249	64.81	9.37	6.91676	1.25681	0.0521785
chr7	121053113	121053413	M_41201	7.86743	Spon1	120909511	-143752	50.18	7.81	6.4251	2.68128	0.0512293
chr13	54765969	54766269	M_12044	7.86694	Rnf44	54795321	29202	133.8	39.82	3.36012	1.11164	-2.26651
chr14	11972686	11972986	M_13196	7.86389	Fhit	11994546	21710	65.86	9.37	7.02882	-0.0521785	0.0521785
chr12	104781593	104781893	M_10545	7.86378	Ppp4r4	104770774	-10969	71.08	10.15	7.00296	0	-7.30541
chr8	126500215	126500515	M_44373	7.86301	Abcb10	126507022	6657	94.08	17.96	5.23831	-0.0521785	0.0521785
chr17	4641108	4641408	M_18874	7.86263	Arid1b	4995073	353815	129.62	43.73	2.9641	-0.0521785	0.0521785
chr9	104069349	104069649	M_46611	7.86253	Ccrl1	104028973	-40526	135.89	39.82	3.41261	0	0
chr19	26852669	26852969	M_23032	7.86216	Gm815	26960414	107595	131.71	38.26	3.4425	0	-5.12893
chr12	70520180	70520480	M_9702	7.85896	Arf6	70473136	-47194	49.13	6.25	7.8608	1.69111	-1.40738
chr5	123540931	123541231	M_35429	7.85807	Tmem120b	123526283	-14798	77.35	14.84	5.21226	0	-3.95696
chr5	134903854	134904154	M_35727	7.85525	Gtf2ird1	134932581	28577	74.22	14.84	5.00135	0.983876	-2.47714
chr3	77741340	77741640	M_28468	7.85507	Rapgef2	78949797	1208307	56.45	8.59	6.57159	1.98203	-1.92593
chr12	17457346	17457646	M_9185	7.85389	Odc1	17551678	94182	86.76	15.62	5.55442	0.888826	-2.21582
chr14	20809279	20809579	M_13331	7.85332	Gng2	20796471	-12958	99.31	23.42	4.24039	1.30326	-2.73641
chr10	118978811	118979111	M_5448	7.85215	Grip1	118891369	-87592	93.03	19.52	4.76588	4.14413	0
chr3	52659186	52659486	M_28179	7.84888	Cog6	52821145	161809	159.94	52.32	3.05696	1.77656	-1.37868
chr5	35390079	35390379	M_33682	7.84629	Hgfac	35384201	-6028	54.36	4.68	11.6154	4.14588	0
chr12	96787229	96787529	M_10389	7.84205	Flrt2	96930435	143056	70.04	14.84	4.71968	-0.0521785	0.0521785
chr16	52676037	52676337	M_18324	7.84198	Alcam	52453110	-223077	122.3	38.26	3.19655	1.23831	-2.36336
chr6	138214697	138214997	M_38986	7.84109	Mgst1	138089057	-125790	88.85	16.4	5.41768	1.57645	-1.89269
chr4	81376386	81376686	M_31091	7.84036	Mpdz	81088709	-287827	107.67	35.14	3.06403	0	-6.60491
chr3	149327678	149327978	M_29926	7.83276	Lphn2	148617599	-710229	112.9	32.79	3.44312	3.88249	0
chr9	120575206	120575506	M_47016	7.83122	Rpl14	120480633	-94723	88.85	19.52	4.55174	4.16797	0
chr13	14087405	14087705	M_11087	7.83045	B3galnt2	14046940	-40615	144.26	43.73	3.29888	3.48938	0
chr1	16387418	16387718	M_145	7.8248	Stau2	16509383	121815	52.27	5.47	9.55576	6.09427	0
chr18	70834227	70834527	M_22100	7.82471	Mbd2	70727945	-106432	118.12	32.01	3.6901	0	0
chr2	73809428	73809728	M_25512	7.82301	Atp5g3	73749351	-60227	70.04	14.84	4.71968	0	0
chr10	98775880	98776180	M_5160	7.81843	Dusp6	98725864	-50166	73.17	11.71	6.24851	2.09335	-2.11765
chr10	127508643	127508943	M_5674	7.8176	Atp5b	127520362	11569	72.13	14.05	5.13381	0	0
chr11	7020791	7021091	M_5889	7.81689	Adcy1	6963491	-57450	67.95	10.93	6.21683	2.87469	0
chr10	108956103	108956403	M_5259	7.81099	Nav3	109437275	481022	49.13	2.34	20.9957	0.74331	-2.37847
chr2	17114067	17114367	M_24367	7.81099	Nebl	17652695	538478	48.09	2.34	20.5513	2.6487	-0.583412
chr6	28017124	28017424	M_36644	7.81099	Grm8	28084369	67095	47.04	2.34	20.1026	3.10475	0
chr18	74458784	74459084	M_22115	7.81099	Ccdc11	74442753	-16181	45.99	3.9	11.7923	2.86242	-0.664592
chr16	56314525	56314825	M_18355	7.81099	Impg2	56204425	-110250	43.9	3.12	14.0705	1.94867	-1.10287
chr12	82033908	82034208	M_10074	7.80889	1700052I22Rik	82025434	-8624	73.17	11.71	6.24851	0	-6.90327
chr13	75051644	75051944	M_12420	7.80721	Cast	74945369	-106425	50.18	6.25	8.0288	0	0
chr13	18828608	18828908	M_11136	7.80507	Vps41	18809160	-19598	131.71	37.48	3.51414	0.972577	-2.25152
chr2	152373948	152374248	M_26728	7.80397	Defb29	152365777	-8321	105.58	26.55	3.97665	0	0
chr12	31053991	31054291	M_9362	7.79763	Sntg2	31058240	4099	171.43	61.69	2.77889	4.47728	0
chr2	112138403	112138703	M_25983	7.79486	Slc12a6	112106470	-32083	49.13	4.68	10.4979	0	0.0521785
chr13	82365381	82365681	M_12488	7.79219	Cetn3	81922290	-443241	96.17	21.86	4.39936	1.88848	-1.35804
chr8	48448797	48449097	M_42778	7.78366	Stox2	48437702	-11245	60.63	12.49	4.85428	0	0
chr10	19539537	19539837	M_3401	7.77972	Slc35d3	19571265	31578	54.36	6.25	8.6976	-0.0521785	0.0521785
chr1	62066286	62066586	M_724	7.77903	Pard3b	61685397	-381039	53.31	6.25	8.5296	2.64746	-0.604871
chr9	108294944	108295244	M_46749	7.778	1700102P08Rik	108295164	70	140.07	41.38	3.38497	4.8073	0
chr14	49708479	49708779	M_14005	7.77411	Exoc5	49686342	-22287	57.49	8.59	6.69267	3.82536	0
chr11	17633704	17634004	M_6015	7.7708	Etaa1	17853878	220024	62.72	10.15	6.17931	1.98734	-1.39962
chr12	35682528	35682828	M_9428	7.76948	Prps1l1	35669432	-13246	75.26	15.62	4.81818	4.95528	0
chr5	82950197	82950497	M_34354	7.76905	Tecrl	83784220	833873	47.04	4.68	10.0513	1.25681	-1.25681
chr10	93470370	93470670	M_4959	7.76399	Vezt	93498493	27973	166.21	63.25	2.62783	2.20909	-0.788656
chr3	67475843	67476143	M_28405	7.7628	Mfsd1	67386689	-89304	61.67	10.93	5.64227	2.34172	-1.36545
chr18	74452775	74453075	M_22114	7.75932	Ccdc11	74442753	-10172	70.04	10.93	6.40805	2.17882	-1.25821
chr18	36816031	36816331	M_21368	7.75556	Eif4ebp3	36823713	7532	57.49	7.81	7.36108	0.135117	-2.79842
chr1	71702872	71703172	M_855	7.75545	Fn1	71699745	-3277	168.3	62.47	2.69409	2.22226	-0.998835
chr3	85073153	85073453	M_28630	7.7534	Dear1	84769502	-303801	114.99	31.23	3.68204	0	-2.65883
chr15	81650719	81651019	M_16407	7.75293	Tef	81633102	-17767	87.81	17.96	4.8892	1.3295	-1.88374
chr15	9206685	9206985	M_15132	7.74924	Ugt3a1	9209583	2748	105.58	24.99	4.22489	3.59977	0
chr3	48140082	48140382	M_28093	7.7424	1700018B24Rik	48413022	272790	47.04	3.9	12.0615	0	0.0521785
chr14	40009037	40009337	M_13830	7.7424	Nrg3	40286376	277189	44.95	2.34	19.2094	0	-4.95522
chr3	21078855	21079155	M_27763	7.7424	Agtr1b	20266099	-812906	44.95	2.34	19.2094	1.72592	-2.02012
chr6	22246089	22246389	M_36583	7.7424	Wnt16	22238226	-8013	43.9	2.34	18.7607	2.87469	0
chr10	52419426	52419726	M_3907	7.7424	Slc35f1	52410306	-9270	43.9	1.56	28.141	2.10827	-0.971799
chr16	97426120	97426420	M_18823	7.7424	Dscam	97392342	-33928	43.9	2.34	18.7607	-0.0521785	0.0521785
chr17	26869858	26870158	M_19292	7.7424	A930001N09Rik	26852594	-17414	42.86	4.68	9.15812	1.25681	-1.25681
chr3	67327730	67328030	M_28395	7.74171	Rarres1	67319445	-8435	82.58	17.96	4.598	0.74331	-2.37847
chr3	18243197	18243497	M_27723	7.74163	Cyp7b1	18143338	-100009	105.58	28.11	3.75596	0	-2.94072
chr13	28969342	28969642	M_11320	7.73979	Sox4	29045551	76059	50.18	7.81	6.4251	2.32645	-0.796774
chr10	26732894	26733194	M_3597	7.73886	Arhgap18	26492317	-240727	66.9	12.49	5.35629	0.43169	-2.36481
chr18	3423809	3424109	M_20795	7.73882	Cul2	3383222	-40737	97.22	26.55	3.66177	0	-3.26088
chr9	29278940	29279240	M_44889	7.73803	Ntm	29770714	491624	64.81	9.37	6.91676	1.10776	-2.45083
chr12	111040449	111040749	M_10726	7.73791	Mir410	110981924	-58675	55.4	10.15	5.45813	4.61265	0
chr16	14059270	14059570	M_17359	7.73754	2900011O08Rik	13986729	-72691	148.44	49.97	2.97058	-0.0521785	0.0521785
chr14	55699361	55699661	M_14089	7.73748	Zfhx2as	55691927	-7584	91.99	22.64	4.06316	-0.0521785	0
chr16	52249823	52250123	M_18316	7.73693	Alcam	52453110	203137	76.31	16.4	4.65305	3.24344	0
chr15	37737275	37737575	M_15483	7.73596	Ncald	37722183	-15242	57.49	8.59	6.69267	-0.0521785	0.0521785
chr6	37583477	37583777	M_36891	7.73565	Akr1d1	37480172	-103455	227.88	100.73	2.26229	5.33378	0
chr5	8849539	8849839	M_33268	7.73419	Abcb4	8893720	44031	77.35	14.84	5.21226	0	0
chr4	129807102	129807402	M_32199	7.73415	Hcrtr1	129816406	9154	65.86	12.49	5.27302	-0.0521785	0.0521785
chr6	134035086	134035386	M_38825	7.73342	Etv6	133985724	-49512	58.54	8.59	6.8149	0	0
chr6	52556325	52556625	M_37167	7.73279	Hibadh	52590294	33819	88.85	24.21	3.66997	5.40578	0
chr4	114956078	114956378	M_31747	7.73222	Cyp4a12a	114971650	15422	63.77	9.37	6.80576	1.01784	-1.88812
chr12	87855901	87856201	M_10297	7.72995	Esrrb	87702066	-153985	59.58	9.37	6.35859	3.23573	0
chr12	34878987	34879287	M_9421	7.72969	Twist1	34642535	-236602	93.03	21.86	4.25572	-0.0521785	0.0521785
chr18	36963929	36964229	M_21383	7.72746	Vaultrc5	36961416	-2663	48.09	6.25	7.6944	0.42348	-2.47238
chr13	14123496	14123796	M_11089	7.72664	Tbce	14131867	8221	100.35	27.33	3.67179	0	-6.46016
chr11	93217839	93218139	M_7723	7.72322	Car10	92960603	-257386	43.9	4.68	9.38034	0	-5.74558
chr2	69301244	69301544	M_25386	7.72265	Dhrs9	69218518	-82876	130.67	36.7	3.56049	1.93624	-1.82404
chr2	17906356	17906656	M_24374	7.7216	H2afb1	17918573	12067	47.04	4.68	10.0513	1.51323	-1.73112
chr10	24059418	24059718	M_3543	7.72089	Moxd1	23943322	-116246	49.13	7.03	6.98862	1.85383	-1.76195
chr16	48424197	48424497	M_18284	7.71957	Morc1	48431349	7002	72.13	13.27	5.43557	2.04864	-2.11103
chr5	66932606	66932906	M_34150	7.71744	Apbb2	67009910	77154	48.09	7.03	6.84068	2.51764	-0.541688
chr10	23473447	23473747	M_3515	7.717	Rps12	23507015	33418	93.03	22.64	4.1091	-0.0521785	0.0521785
chr3	75591625	75591925	M_28454	7.71555	Golim4	75760753	168978	76.31	14.05	5.43132	3.28277	0
chr6	57597303	57597603	M_37302	7.7155	Pigy	57642072	44619	143.21	49.97	2.86592	0	0
chr2	125749142	125749442	M_26188	7.71534	Galk2	125684953	-64339	119.17	35.92	3.31765	0	0
chr7	48649790	48650090	M_39985	7.71415	AI987944	48648630	-1310	88.85	18.74	4.7412	0	0
chr15	67301608	67301908	M_15970	7.71218	St3gal1	67008444	-293314	52.27	5.47	9.55576	-0.0521785	0.0521785
chr10	68096305	68096605	M_4220	7.7112	Tmem26	68186493	90038	71.08	14.05	5.05907	0	-3.4278
chr3	138042276	138042576	M_29746	7.71079	Adh6-ps1	138037084	-5342	61.67	15.62	3.94814	0	0.0521785
chr9	32716321	32716621	M_44966	7.7104	Ets1	32503626	-212845	62.72	10.15	6.17931	2.32759	-0.979201
chr18	75238658	75238958	M_22159	7.70483	Dym	75178425	-60383	47.04	7.81	6.02305	0.91131	-2.12618
chr12	28623974	28624274	M_9311	7.70476	Sox11	28027583	-596541	51.22	6.25	8.1952	5.44756	0
chr8	27355125	27355425	M_42397	7.70472	Thap1	27268640	-86635	53.31	7.81	6.82586	0.99109	-2.27523
chr14	22282118	22282418	M_13411	7.70455	Myst4	22319075	36807	50.18	5.47	9.17367	-0.0521785	-1.25681
chr13	8697704	8698004	M_11020	7.70379	Wdr37	8870976	173122	90.94	21.08	4.31404	0	0
chr8	74732626	74732926	M_43082	7.70374	Cib3	74736736	3960	74.22	16.4	4.52561	5.19226	0
chr2	50253136	50253436	M_25086	7.70317	Mmadhc	50152197	-101089	215.34	95.26	2.26055	0.782289	-2.43694
chr19	12688241	12688541	M_22758	7.70181	Gm4952	12674473	-13918	65.86	13.27	4.96307	1.02545	-2.28588
chr2	4816688	4816988	M_24148	7.70173	Sephs1	4802609	-14229	192.34	76.52	2.51359	0	-6.32108
chr16	70214638	70214938	M_18419	7.70075	Gbe1	70314331	99543	56.45	7.81	7.22791	5.12115	0
chr13	46147625	46147925	M_11827	7.6999	Atxn1	46060345	-87430	49.13	7.03	6.98862	0	0
chr10	17388177	17388477	M_3344	7.69852	Cited2	17443033	54706	67.95	11.71	5.80273	2.58923	-0.723805
chr14	90052002	90052302	M_14742	7.69813	Gm5088	90296030	243878	72.13	14.05	5.13381	0	0
chr9	21954464	21954764	M_44797	7.69717	Pigyl	21961289	6675	157.84	54.66	2.88767	0	-3.02585
chr3	18039803	18040103	M_27708	7.69038	Bhlhe22	17954324	-85629	71.08	14.84	4.78976	1.9977	-1.2051
chr4	22135020	22135320	M_30248	7.68846	Fbxl4	22284711	149541	94.08	21.86	4.30375	0.983876	-2.47714
chr3	27501108	27501408	M_27857	7.68579	Fndc3b	27609361	108103	113.94	31.23	3.64841	2.9865	0
chr19	49434296	49434596	M_23842	7.68554	Sorcs3	48280514	-1153932	57.49	8.59	6.69267	1.97817	-1.20306
chr11	67219363	67219663	M_6928	7.68005	Myh13	67140604	-78909	54.36	14.05	3.86904	2.50339	-1.29291
chr2	3333044	3333344	M_24118	7.6781	Meig1	3339920	6726	106.62	32.79	3.2516	0	-6.52282
chr16	24240793	24241093	M_17650	7.67784	Lpp	24393435	152492	157.84	57	2.76912	1.72223	-1.80361
chr17	5282608	5282908	M_18908	7.67573	Ldhal6b	5418767	136009	62.72	9.37	6.6937	2.6487	-0.583412
chr16	37902288	37902588	M_18116	7.67195	Gpr156	37916581	14143	118.12	36.7	3.21853	1.25681	-1.25681
chr5	94132639	94132939	M_34638	7.67133	C87414	94100489	-32300	45.99	2.34	19.6538	-0.0521785	0.0521785
chr5	94123867	94124167	M_34636	7.67133	C87414	94100489	-23528	44.95	0.78	57.6282	2.15906	-1.27712
chr10	98611867	98612167	M_5135	7.67133	Galnt4	98570768	-41249	43.9	4.68	9.38034	0.533103	-2.47579
chr12	78461904	78462204	M_9950	7.67133	Fut8	78340007	-122047	42.86	3.12	13.7372	2.48178	-1.11714
chr13	18821448	18821748	M_11135	7.67133	Vps41	18809160	-12438	40.77	3.9	10.4538	3.12646	0
chr7	10867984	10868284	M_39399	7.67133	Vmn1r66	10860700	-7434	40.77	0	40.77	1.62073	-1.37885
chr14	11964722	11965022	M_13194	7.66989	Fhit	11994546	29674	66.9	13.27	5.04145	1.17648	-2.27055
chr4	90811419	90811719	M_31214	7.66674	Elavl2	91066675	255106	158.89	57	2.78754	0	-4.56161
chrX	137587155	137587455	M_47721	7.66163	Atg4a	137491455	-95850	63.77	10.93	5.8344	2.38889	-0.708787
chr9	70040473	70040773	M_46026	7.66035	Myo1e	70055156	14533	99.31	24.99	3.97399	2.82064	-0.185631
chr6	4877158	4877458	M_36411	7.65928	Ppp1r9a	4853319	-23989	41.81	4.68	8.93376	0	-4.56161
chr1	104630687	104630987	M_1444	7.6591	Cdh20	106665395	2034558	80.49	17.18	4.6851	0	-4.13958
chr16	48812120	48812420	M_18286	7.65883	Retnlb	48816968	4698	151.57	55.44	2.73395	1.50286	-1.68276
chr13	6329841	6330141	M_11009	7.65516	Pitrm1	6547402	217411	93.03	24.99	3.72269	0	-3.84621
chr6	122544475	122544775	M_38603	7.65022	Apobec1	122552462	7837	96.17	28.11	3.4212	0.386844	-2.79683
chr8	23394452	23394752	M_42268	7.64891	Tpte	23393912	-690	100.35	24.99	4.01561	1.46273	-1.40258
chr18	90527369	90527669	M_22358	7.64817	Tmx3	90679545	152026	160.98	66.37	2.42549	0	-3.4278
chr17	15478440	15478740	M_19091	7.64809	Gm10510	15491425	12835	86.76	21.08	4.11575	0	0.0521785
chr11	56797589	56797889	M_6650	7.64771	Gria1	56825192	27453	102.44	25.77	3.97516	2.12325	-0.669001
chr4	96680255	96680555	M_31267	7.64315	Gm12695	96451851	-228554	67.95	11.71	5.80273	0	0
chr9	100519934	100520234	M_46529	7.64281	Stag1	100544041	23957	99.31	25.77	3.85371	0	-7.88155
chr7	94317639	94317939	M_40716	7.63978	Nox4	94395304	77515	44.95	5.47	8.21755	2.65968	-0.7379
chr9	91088192	91088492	M_46402	7.6384	Zic1	91260637	172295	206.98	90.58	2.28505	-0.0521785	-1.25681
chr5	43030913	43031213	M_33783	7.63712	Cpeb2	43624701	593638	45.99	4.68	9.82692	-0.0521785	-1.25681
chr6	117247960	117248260	M_38430	7.63609	Cxcl12	117118552	-129558	223.7	109.32	2.04629	6.38179	0
chr6	22399163	22399463	M_36590	7.63542	Fam3c	22306081	-93232	56.45	7.03	8.02987	1.962	-1.98413
chr4	130272489	130272789	M_32219	7.63395	Snord85	130305552	32913	105.58	30.45	3.46732	0	0
chr5	99691514	99691814	M_34703	7.6335	Rasgef1b	99681946	-9718	103.49	26.55	3.89793	0	-6.93123
chr7	36528863	36529163	M_39914	7.63245	Dpy19l3	36539473	10460	76.31	21.86	3.49085	2.17795	-1.22898
chr9	23116509	23116809	M_44839	7.63204	Bmper	23027519	-89140	51.22	7.81	6.55826	0.0706592	-2.8792
chr2	67817584	67817884	M_25339	7.63156	B3galt1	67955769	138035	74.22	15.62	4.7516	0	-4.10847
chr13	104176319	104176619	M_12833	7.6259	Mast4	104124572	-51897	47.04	5.47	8.59963	8.40869	0
chr17	64107463	64107763	M_20246	7.62356	Fert2	64245366	137753	63.77	10.93	5.8344	0	-7.09332
chr8	69111526	69111826	M_42919	7.62257	Tktl2	69035638	-76038	124.39	41.38	3.00604	-0.0521785	0
chr13	95287207	95287507	M_12607	7.6221	Ap3b1	95128914	-158443	56.45	10.15	5.56158	-0.0521785	0.0521785
chr10	96463537	96463837	M_5111	7.62153	Btg1	96079634	-384053	137.98	51.53	2.67766	2.4001	-0.644917
chr7	70067900	70068200	M_40215	7.6199	Chrna7	70357412	289362	141.12	49.97	2.82409	0	-9.95838
chr15	4154487	4154787	M_15040	7.61629	Plcxd3	4325490	170853	94.08	24.99	3.76471	1.25681	-1.25681
chr15	43446550	43446850	M_15581	7.61609	Ttc35	43308774	-137926	60.63	13.27	4.56895	2.18907	-1.22822
chr9	67630814	67631114	M_45947	7.61361	C2cd4b	67607243	-23721	40.77	6.25	6.5232	1.25681	0.0521785
chr10	18086798	18087098	M_3369	7.61244	Nhsl1	18127480	40532	129.62	44.51	2.91215	0	-3.69629
chr17	65090440	65090740	M_20268	7.61116	Man2a1	64950988	-139602	121.26	38.26	3.16937	6.51947	0
chr1	180160408	180160708	M_2665	7.60607	Pppde1	180117547	-43011	82.58	17.96	4.598	0	-4.19822
chr3	18325950	18326250	M_27724	7.60333	Cyp7b1	18143338	-182762	44.95	4.68	9.6047	2.57776	-0.568614
chr3	98450197	98450497	M_29003	7.6006	Hsd3b5	98449457	-890	95.13	26.55	3.58305	-0.0521785	0.0521785
chr3	27779226	27779526	M_27872	7.6005	Tmem212	27795290	15914	47.04	6.25	7.5264	0	-5.94806
chr3	60893952	60894252	M_28325	7.59867	P2ry1	60806716	-87386	182.93	80.42	2.27468	-0.0521785	0.0521785
chr16	22699034	22699334	M_17546	7.59801	Dgkg	22657304	-41880	61.67	9.37	6.58164	3.86146	0
chr1	116765245	116765545	M_1515	7.59759	Cntnap5a	117581713	816318	43.9	4.68	9.38034	6.10666	0
chr13	60635210	60635510	M_12195	7.59759	Dapk1	60703307	67947	42.86	2.34	18.3162	1.91064	-1.54579
chr8	64663512	64663812	M_42894	7.59759	Anxa10	64601915	-61747	42.86	0.78	54.9487	2.42356	-0.72542
chr18	63232491	63232791	M_21918	7.59759	Napg	63137569	-95072	40.77	1.56	26.1346	2.12325	-0.669001
chr1	31048621	31048921	M_238	7.59759	Ptp4a1	31006600	-42171	40.77	4.68	8.71154	4.14413	0
chrX	14254586	14254886	M_47278	7.59759	4930403L05Rik	14688615	433879	39.72	1.56	25.4615	2.90603	0
chr4	103065905	103066205	M_31466	7.59759	Oma1	102986450	-79605	37.63	3.12	12.0609	1.25681	-1.25681
chr8	74736649	74736949	M_43084	7.59759	Cib3	74736736	-63	36.59	3.9	9.38205	0	-2.77954
chr13	39468262	39468562	M_11626	7.59759	Slc35b3	39052744	-415668	35.54	0.78	45.5641	1.29185	-2.05528
chr2	154793604	154793904	M_26813	7.59351	a	154839305	45551	72.13	14.05	5.13381	2.61548	-0.462664
chr9	79913350	79913650	M_46299	7.58973	Senp6	79914709	1209	39.72	4.68	8.48718	0.153107	-2.87469
chr6	119619845	119620145	M_38478	7.58931	Wnt5b	119494365	-125630	160.98	57	2.82421	1.99958	-1.24112
chr15	36828555	36828855	M_15455	7.58824	Ywhaz	36724293	-104412	96.17	32.01	3.00437	-0.0136148	-2.92035
chr9	53103341	53103641	M_45391	7.58819	Exph5	53109774	6283	44.95	6.25	7.192	3.04576	0.0290559
chr13	36485537	36485837	M_11509	7.58818	Fars2	36209279	-276408	44.95	5.47	8.21755	0	-5.57408
chr19	37591917	37592217	M_23356	7.58548	Exoc6	37624907	32840	126.48	39.82	3.17629	1.25681	-1.25681
chr6	8408685	8408985	M_36470	7.58536	Glcci1	8459595	50760	40.77	4.68	8.71154	2.28818	-1.24409
chr2	169965897	169966197	M_27399	7.58296	Zfp217	169968175	2128	39.72	4.68	8.48718	3.60459	0
chr7	38756020	38756320	M_39935	7.58172	C80913	38804571	48401	106.62	29.67	3.59353	0	0
chr16	13689491	13689791	M_17346	7.57876	3110001I22Rik	13672112	-17529	49.13	6.25	7.8608	7.89608	0
chr11	78512305	78512605	M_7307	7.57761	Nlk	78510927	-1528	68.99	13.27	5.19894	2.92245	-0.331936
chr1	36084151	36084451	M_298	7.57621	Hs6st1	36125244	40943	45.99	4.68	9.82692	2.29733	-1.00246
chr8	62228241	62228541	M_42841	7.57572	Aadat	62984920	756529	44.95	6.25	7.192	2.96404	-0.210788
chr6	137693304	137693604	M_38963	7.57102	Dera	137703097	9643	108.71	35.14	3.09363	0.680845	-2.4478
chr6	82877495	82877795	M_37578	7.56911	Sema4f	82889744	12099	90.94	24.99	3.63906	-0.0521785	-1.25681
chr3	142515662	142515962	M_29801	7.56846	Pkn2	142544968	29156	47.04	6.25	7.5264	-0.0521785	-1.25681
chr18	63844120	63844420	M_21920	7.56709	Txnl1	63852013	7743	82.58	17.96	4.598	1.91033	-1.57702
chr3	98556151	98556451	M_29011	7.56627	Hsd3b3	98567051	10750	227.88	129.62	1.75806	0	-2.17795
chr12	105527274	105527574	M_10602	7.56593	Serpina3j	105552779	25355	67.95	12.49	5.44035	0	-7.66119
chr11	23347075	23347375	M_6150	7.56508	Ahsa2	23397946	50721	71.08	16.4	4.33415	0	0
chr6	149142047	149142347	M_39314	7.56227	Amn1	149137234	-4963	183.98	82.77	2.22279	1.10337	-2.11703
chr6	71143373	71143673	M_37408	7.56068	Fabp1	71149881	6358	220.56	101.51	2.17279	2.87469	0.0372388
chr16	9985749	9986049	M_17232	7.55993	Grin2a	9992626	6727	60.63	10.15	5.9734	0	0
chr4	153803911	153804211	M_33094	7.55572	Arhgef16	153674004	-130057	104.53	35.14	2.97467	3.09593	0
chr9	61114866	61115166	M_45623	7.54973	Tle3	61220172	105156	112.9	30.45	3.70772	0	-4.795
chr4	83215792	83216092	M_31142	7.54883	4930473A06Rik	83171448	-44494	67.95	13.27	5.12057	1.45487	-1.40028
chr15	77196146	77196446	M_16208	7.54768	Apol7a	77229540	33244	60.63	10.93	5.54712	1.99461	-2.01169
chr9	105711508	105711808	M_46630	7.5474	Col6a6	105730415	18757	73.17	16.4	4.46159	0.756792	-2.52523
chr17	34967734	34968034	M_19716	7.54696	Stk19	34973848	5964	116.03	38.26	3.03267	-0.0521785	0
chr4	107803404	107803704	M_31661	7.5467	Scp2	107791104	-12450	131.71	51.53	2.55599	1.98732	-1.24464
chr13	42437308	42437608	M_11719	7.54542	Edn1	42396638	-40820	47.04	7.81	6.02305	4.41775	0
chr3	18328957	18329257	M_27725	7.54427	Cyp7b1	18143338	-185769	162.03	65.59	2.47035	0	-3.05847
chr2	17689517	17689817	M_24372	7.54247	Nebl	17652695	-36972	65.86	11.71	5.62425	0.995584	-2.11731
chr6	17264306	17264606	M_36528	7.5401	Cav1	17256369	-8087	57.49	10.93	5.25984	2.49263	-0.505158
chr3	153504807	153505107	M_29981	7.53992	Asb17	153507210	2253	139.03	49.19	2.82639	1.25681	0
chr4	96289911	96290211	M_31260	7.53915	Cyp2j9	96258176	-31885	151.57	57	2.65912	-0.0521785	0.0521785
chr16	24597937	24598237	M_17673	7.53899	Lpp	24393435	-204652	49.13	7.81	6.29065	2.3007	-1.20887
chr13	7288623	7288923	M_11012	7.53863	Pfkp	6647970	-640803	49.13	7.03	6.98862	2.37547	-1.14894
chr13	113261146	113261446	M_13021	7.53582	Il6st	113254277	-7019	182.93	74.18	2.46603	-0.0521785	-1.25681
chr15	35799027	35799327	M_15416	7.53582	Cox6c	35868001	68824	103.49	29.67	3.48804	0	-7.99754
chr13	41908715	41909015	M_11701	7.5357	9530008L14Rik	41942985	34120	96.17	28.89	3.32883	0	-5.68372
chr13	114339054	114339354	M_13052	7.53558	Snx18	114408772	69568	84.67	21.86	3.87328	8.33896	0
chr6	95769124	95769424	M_38038	7.53445	Suclg2	95668831	-100443	68.99	13.27	5.19894	2.87469	0
chr6	55139511	55139811	M_37259	7.52359	Fam188b	55153376	13715	156.8	61.69	2.54174	0	0
chr16	94609335	94609635	M_18761	7.521	Pigp	94592622	-16863	43.9	0.78	56.2821	1.15128	-2.06755
chrX	54263525	54263825	M_47441	7.521	Brs3	54296250	32575	43.9	0.78	56.2821	2.33675	-1.30621
chr10	116362372	116362672	M_5364	7.521	Rab3ip	116387436	24914	42.86	3.9	10.9897	0	-3.81556
chr12	51625079	51625379	M_9529	7.521	Prkd1	51750210	124981	42.86	0.78	54.9487	-0.0521785	0.0521785
chr8	88678399	88678699	M_43358	7.521	Phkb	88364900	-313649	41.81	3.9	10.7205	5.20815	0
chr13	43715665	43715965	M_11755	7.521	Rnf182	43711165	-4650	41.81	3.12	13.4006	-0.0521785	0
chr3	112623655	112623955	M_29273	7.521	Amy2b	112959645	335840	41.81	3.9	10.7205	0.947073	-2.32412
chr11	111117345	111117645	M_8474	7.521	Kcnj2	110927477	-190018	40.77	3.9	10.4538	2.73174	-0.340227
chr17	49553516	49553816	M_20069	7.521	Mocs1	49567688	14022	39.72	5.47	7.26143	2.04939	-1.76004
chr10	23948661	23948961	M_3538	7.521	Moxd1	23943322	-5489	39.72	1.56	25.4615	0	0
chr14	31266478	31266778	M_13644	7.521	Dcp1a	31292750	26122	39.72	3.9	10.1846	0	-5.13837
chr3	135006741	135007041	M_29676	7.521	Nhedc1	135011000	4109	39.72	3.9	10.1846	2.68316	-0.0317808
chr4	22864127	22864427	M_30253	7.521	Pou3f2	22415278	-448999	39.72	3.12	12.7308	1.00895	-2.19406
chr18	65014108	65014408	M_21977	7.521	Nedd4l	65047409	33151	38.68	3.9	9.91795	1.18347	-2.29154
chr18	55342446	55342746	M_21728	7.521	Zfp608	55149834	-192762	37.63	3.12	12.0609	1.00895	-2.19406
chr12	102977524	102977824	M_10482	7.5203	Tc2n	102956712	-20962	66.9	14.05	4.76157	0	0
chr6	43586502	43586802	M_37003	7.51742	Tpk1	43616174	29522	90.94	23.42	3.88301	3.95061	0
chr5	99584878	99585178	M_34695	7.51636	Rasgef1b	99681946	96918	44.95	4.68	9.6047	0	0
chr1	8901036	8901336	M_47	7.51636	Sntg1	9289811	388625	39.72	4.68	8.48718	0	-4.00465
chr14	24913946	24914246	M_13448	7.51615	Kcnma1	24823427	-90669	40.77	5.47	7.45338	0	0
chr4	53249475	53249775	M_30678	7.51572	AI427809	53283104	33479	105.58	31.23	3.38072	1.85295	-1.22163
chr2	3329919	3330219	M_24117	7.51399	Meig1	3339920	9851	63.77	12.49	5.10568	1.31961	-2.00385
chr6	89809856	89810156	M_37836	7.50927	Vmn1r43	89820448	10442	97.22	29.67	3.27671	5.26947	0
chr10	75391472	75391772	M_4383	7.5071	Mmp11	75395208	3586	85.72	19.52	4.39139	4.59686	0
chr16	85904180	85904480	M_18561	7.50676	Adamts5	85901370	-2960	56.45	10.15	5.56158	3.48631	0
chr8	108292852	108293152	M_43696	7.50497	Gfod2	108282507	-10495	136.94	49.19	2.7839	2.17795	-0.859177
chr4	154691068	154691368	M_33142	7.5045	Prkcz	154735500	44282	227.88	102.29	2.22778	2.1584	-1.15686
chr2	67721703	67722003	M_25329	7.50358	B3galt1	67955769	233916	88.85	24.21	3.66997	1.9758	-1.12092
chr5	72221625	72221925	M_34175	7.50305	Gabrb1	72091254	-130521	45.99	5.47	8.40768	3.55431	0
chr2	25667273	25667573	M_24509	7.50187	Glt6d1	25671356	3933	54.36	9.37	5.80149	0	-1.25681
chr14	73838065	73838365	M_14582	7.50161	Itm2b	73785078	-53137	86.76	21.08	4.11575	0	-3.36462
chr12	105234797	105235097	M_10582	7.4994	Serpina11	105228167	-6780	173.52	72.62	2.38942	2.07884	-1.22131
chr3	118711605	118711905	M_29363	7.49892	Dpyd	118265095	-446660	90.94	24.21	3.7563	-0.0223402	-3.18895
chr3	77233959	77234259	M_28464	7.49562	Fstl5	75878519	-1355590	61.67	12.49	4.93755	0	-2.65883
chr19	46210562	46210862	M_23707	7.49476	Elovl3	46206388	-4324	151.57	63.25	2.39636	4.12283	0
chr10	94887290	94887590	M_5039	7.49396	Socs2	94879491	-7949	76.31	22.64	3.37058	2.63192	-0.373094
chr1	140810169	140810469	M_1993	7.49306	Dennd1b	140860285	49966	104.53	31.23	3.3471	2.79956	-0.30796
chr13	8699171	8699471	M_11021	7.49185	Wdr37	8870976	171655	140.07	53.1	2.63785	-0.0521785	0.0521785
chr1	95538584	95538884	M_1395	7.49183	Stk25	95532304	-6430	52.27	10.15	5.14975	2.88907	0
chr4	60083205	60083505	M_30845	7.49173	Mup7	60083347	-8	102.44	30.45	3.3642	5.80539	0
chr1	166826929	166827229	M_2370	7.49073	Xcl1	166865641	38562	58.54	12.49	4.68695	4.95844	0
chr19	41903468	41903768	M_23541	7.49054	Frat1	41904459	841	286.42	141.33	2.0266	2.80701	-0.600714
chr16	87628122	87628422	M_18588	7.49023	Bach1	87699198	70926	196.52	81.99	2.39688	4.05363	0
chr6	125827011	125827311	M_38722	7.48938	Ano2	125640436	-186725	58.54	11.71	4.99915	2.47531	-0.542048
chr7	27904602	27904902	M_39677	7.48912	Cyp2f2	27904973	221	108.71	39.82	2.73004	1.30811	-2.17942
chr15	66876929	66877229	M_15940	7.48821	Ndrg1	66801203	-75876	133.8	49.19	2.72007	1.25681	0.0521785
chr2	60028676	60028976	M_25219	7.48711	2010-03-07	60047992	19166	50.18	7.03	7.13798	2.17795	-1.14542
chr10	95239726	95240026	M_5070	7.48556	Eea1	95403296	163420	267.6	135.86	1.96967	2.55318	-0.661621
chr4	117804559	117804859	M_31864	7.48453	St3gal3	117807519	2810	129.62	46.85	2.7667	2.93365	-0.356915
chr13	36523879	36524179	M_11510	7.48081	Nrn1	36826323	302294	71.08	16.4	4.33415	0	0
chr7	102889499	102889799	M_40788	7.48044	Odz4	103359146	469497	89.9	23.42	3.8386	1.25681	-1.25681
chr5	47253473	47253773	M_33873	7.48004	Lcorl	46248779	-1004844	83.63	20.3	4.1197	0	0
chr15	4676916	4677216	M_15049	7.47873	C6	4677209	143	125.44	45.29	2.76971	2.64099	-0.57181
chr18	63226282	63226582	M_21916	7.47753	Napg	63137569	-88863	73.17	16.4	4.46159	2.55253	-0.729643
chr2	147757805	147758105	M_26641	7.47745	Foxa2	147872705	114750	90.94	30.45	2.98654	2.29009	-1.29363
chr1	102115917	102116217	M_1426	7.47522	Cntnap5b	101669341	-446726	43.9	5.47	8.02559	2.87469	-0.164959
chr17	70783168	70783468	M_20327	7.47508	Dlgap1	70774131	-9187	44.95	5.47	8.21755	4.45448	0
chr6	121350751	121351051	M_38575	7.47238	Slc6a12	121296714	-54187	102.44	27.33	3.74826	1.54993	-1.60942
chr11	101517734	101518034	M_8095	7.47186	Arl4d	101526854	8970	117.08	37.48	3.1238	1.26254	-2.18476
chr8	79580658	79580958	M_43162	7.4708	Nr3c2	79426406	-154402	81.54	24.21	3.36803	1.18347	-2.29154
chr3	144241008	144241308	M_29820	7.47049	2010-09-15	144233390	-7768	118.12	36.7	3.21853	0	-5.139
chr3	148343122	148343422	M_29886	7.46983	Lphn2	148617599	274327	156.8	64.03	2.44885	1.90682	-1.75842
chr8	23738948	23739248	M_42293	7.46949	Dkk4	23734514	-4584	172.48	73.4	2.34986	0	-3.94962
chr11	16490606	16490906	M_5973	7.46851	Sec61g	16408487	-82269	51.22	9.37	5.46638	0	-3.39159
chr4	124307622	124307922	M_32042	7.46825	Pou3f1	124334888	27116	155.75	65.59	2.3746	0	-5.3512
chr11	93169100	93169400	M_7722	7.4677	Car10	92960603	-208647	50.18	7.81	6.4251	4.50411	0
chr5	19826841	19827141	M_33334	7.46281	Phtf2	20387942	560951	129.62	41.38	3.13243	4.8073	0
chr2	181609057	181609357	M_27594	7.46201	Polr3k	181599064	-10143	42.86	4.68	9.15812	1.25681	-1.25681
chr12	21139910	21140210	M_9205	7.46182	Asap2	21117616	-22444	113.94	40.6	2.8064	0	-3.31661
chr17	56547666	56547966	M_20172	7.46171	Ptprs	56615903	68087	98.26	28.89	3.40118	2.29703	-0.940817
chr8	91930645	91930945	M_43424	7.4615	Sall1	91568061	-362734	170.39	70.27	2.42479	0	0
chr1	166649711	166650011	M_2367	7.46005	Dpt	166726862	77001	73.17	16.4	4.46159	1.25681	-1.25681
chr13	24451868	24452168	M_11248	7.4587	Cmah	24419288	-32730	49.13	8.59	5.71944	3.51846	0
chr7	147914136	147914436	M_41781	7.4584	Olfr541	147890151	-24135	80.49	18.74	4.29509	-0.0521785	-1.25681
chr1	170309752	170310052	M_2451	7.45835	Pbx1	170362389	52487	109.76	32.01	3.42893	2.96534	-0.457037
chr16	95264572	95264872	M_18781	7.45715	Kcnj6	95219303	-45419	77.35	20.3	3.81034	0	-4.91833
chr17	56263044	56263344	M_20142	7.45673	Lrg1	56261369	-1825	107.67	35.14	3.06403	1.25681	-1.25681
chr4	48258562	48258862	M_30616	7.45554	Erp44	48292461	33749	75.26	19.52	3.85553	0	-4.11864
chr10	106793897	106794197	M_5221	7.45475	Lin7a	106708886	-85161	109.76	35.14	3.12351	1.11081	-2.02383
chr2	45261303	45261603	M_25051	7.45425	Zeb2	44968799	-292654	39.72	4.68	8.48718	4.63655	0
chr11	94884866	94885166	M_7777	7.44966	Samd14	94871192	-13824	231.02	110.1	2.09827	1.92498	-2.0167
chr3	85671535	85671835	M_28645	7.44943	Glt28d2	85691440	19755	68.99	14.05	4.91032	0	-4.47457
chr13	54762825	54763125	M_12042	7.44796	Rnf44	54795321	32346	44.95	7.81	5.75544	0	0.0521785
chr6	34293467	34293767	M_36799	7.44702	Akr1b8	34304163	10546	59.58	11.71	5.08796	0	0
chr11	81313712	81314012	M_7414	7.4464	1700071K01Rik	81387041	73179	42.86	5.47	7.83547	-0.0521785	0
chr16	76455322	76455622	M_18475	7.44348	Nrip1	76373294	-82178	88.85	24.21	3.66997	0	-7.35831
chr11	12395435	12395735	M_5965	7.44208	Cobl	12364963	-30622	87.81	21.08	4.16556	1.02117	-1.99102
chr8	116628301	116628601	M_43917	7.44152	Nudt7	116657478	29027	131.71	47.63	2.76527	1.88224	-1.65
chr16	87690883	87691183	M_18594	7.4414	Bach1	87699198	8165	70.04	17.18	4.07683	2.72827	-0.323218
chr5	33493474	33493774	M_33618	7.44132	Slc5a1	33446867	-46757	43.9	3.9	11.2564	1.73831	-1.48876
chr5	104817385	104817685	M_34825	7.44132	Spp1	104864136	46601	39.72	4.68	8.48718	-0.0521785	-1.25681
chr2	22445522	22445822	M_24434	7.44132	Gad2	22477846	32174	39.72	3.12	12.7308	2.7658	0
chr17	77993184	77993484	M_20434	7.44132	Crim1	78599587	606253	39.72	1.56	25.4615	0	-2.87469
chr18	7657863	7658163	M_20875	7.44132	Mpp7	7626861	-31152	38.68	3.9	9.91795	1.99496	-1.0279
chr9	21997322	21997622	M_44799	7.44132	Zfp872	21992609	-4863	37.63	0.78	48.2436	1.72592	-2.02012
chr14	9287082	9287382	M_13179	7.44132	Oit1	9211277	-75955	37.63	2.34	16.0812	0.477774	-2.65876
chr15	62536493	62536793	M_15878	7.44132	H2afy3	62051006	-485637	36.59	4.68	7.81838	-0.0521785	0.0521785
chr11	16428876	16429176	M_5971	7.44096	Sec61g	16408487	-20539	64.81	12.49	5.18895	1.03763	-2.28664
chr13	29141700	29142000	M_11325	7.44003	Sox4	29045551	-96299	42.86	5.47	7.83547	1.43993	-2.09599
chr19	58165474	58165774	M_24043	7.43918	Gfra1	58528956	363332	47.04	8.59	5.47614	-0.0521785	0.0521785
chr19	58495717	58496017	M_24057	7.43853	Gfra1	58528956	33089	42.86	6.25	6.8576	1.94234	-1.86116
chr13	115643440	115643740	M_13098	7.43644	Mocs2	115608444	-35146	111.85	34.36	3.25524	2.87469	-0.138334
chr11	97723576	97723876	M_7898	7.43519	B230217C12Rik	97702093	-21633	63.77	14.05	4.53879	3.93988	0
chr4	32603182	32603482	M_30293	7.43479	BC024582	32658637	55305	116.03	39.04	2.97208	6.7044	0
chr1	91918952	91919252	M_1288	7.43256	Asb18	91911152	-7950	72.13	15.62	4.6178	4.62391	0
chr12	74039596	74039896	M_9846	7.43233	Six6	74040931	1185	135.89	49.19	2.76255	1.80701	-1.71359
chr9	74553747	74554047	M_46159	7.43091	Onecut1	74709727	155830	159.94	72.62	2.20242	0	-4.26625
chr5	77558138	77558438	M_34327	7.42612	Hopx	77544148	-14140	104.53	37.48	2.78895	1.41852	-2.09945
chr15	67300619	67300919	M_15969	7.42595	St3gal1	67008444	-292325	44.95	5.47	8.21755	0	0
chr12	70964877	70965177	M_9722	7.42342	Atl1	70994091	29064	143.21	56.22	2.54731	2.16277	-1.3432
chr1	139343419	139343719	M_1979	7.42255	Nr5a2	138857025	-486544	96.17	29.67	3.24132	1.15123	-2.4582
chr8	74223585	74223885	M_43073	7.42179	B3gnt3	74225699	1964	196.52	86.67	2.26745	0	-6.60491
chr18	54284788	54285088	M_21686	7.42008	Csnk1g3	54021766	-263172	61.67	13.27	4.64732	0.48861	-2.86196
chr10	26833984	26834284	M_3598	7.41949	Arhgap18	26492317	-341817	84.67	20.3	4.17094	1.25681	-1.25681
chr15	53033950	53034250	M_15633	7.41864	Ext1	53177738	143638	64.81	10.93	5.92955	0.490107	-2.5434
chr13	49677596	49677896	M_11915	7.41787	Omd	49678115	369	179.8	84.33	2.1321	2.22295	-1.14108
chr5	43278428	43278728	M_33786	7.4167	Cpeb2	43624701	346123	52.27	10.93	4.78225	3.22489	0
chr8	116669075	116669375	M_43925	7.41499	Nudt7	116657478	-11747	40.77	7.03	5.79943	4.61332	0
chr16	4395212	4395512	M_17122	7.41359	Adcy9	4419587	24225	192.34	90.58	2.12343	0	-4.95522
chr1	184688489	184688789	M_2812	7.41278	Susd4	184695036	6397	97.22	25.77	3.7726	0.535062	-2.37236
chr3	149583222	149583522	M_29933	7.40952	Lphn2	148617599	-965773	96.17	30.45	3.15829	-0.0579915	-2.95526
chr14	46327274	46327574	M_13895	7.40803	Ddhd1	46277818	-49606	199.66	101.51	1.9669	0.416451	-2.17795
chr17	9002712	9003012	M_18980	7.40654	Pde10a	8994609	-8253	61.67	13.27	4.64732	0	0
chr9	24223301	24223601	M_44851	7.40578	Dpy19l1	24307584	84133	52.27	10.93	4.78225	6.59581	0
chr4	71465900	71466200	M_31006	7.4051	Tle1	71861953	395903	74.22	15.62	4.7516	0.591554	-2.48962
chr3	58463811	58464111	M_28265	7.40487	Gm8234	58455963	-7998	45.99	7.03	6.54196	2.07087	-1.3733
chr7	133621200	133621500	M_41457	7.40478	Sh2b1	133618644	-2706	88.85	26.55	3.34652	2.53194	-1.09989
chr18	35849783	35850083	M_21343	7.40394	Dnajc18	35862798	12865	48.09	7.81	6.15749	2.64502	-0.482596
chr18	15491460	15491760	M_21067	7.40391	Aqp4	15562193	70583	72.13	16.4	4.39817	1.37228	-1.88819
chr7	122541808	122542108	M_41243	7.40112	Sox6	123182258	640300	99.31	28.11	3.53291	0.887119	-2.29315
chr13	90127603	90127903	M_12508	7.40105	Xrcc4	90229213	101460	47.04	7.81	6.02305	2.0195	-1.83082
chr1	90645653	90645953	M_1254	7.40003	Arl4c	90598766	-47037	102.44	37.48	2.73319	2.02749	-1.61796
chr1	132206350	132206650	M_1670	7.39919	Daf2	132319576	113076	293.74	148.36	1.97991	0	-4.23851
chr13	100436865	100437165	M_12729	7.39897	Mtap1b	100286557	-150458	61.67	14.05	4.38932	0.226637	-2.71364
chr8	62969031	62969331	M_42844	7.3987	Aadat	62984920	15739	117.08	41.38	2.82939	0	0
chr17	9525542	9525842	M_18985	7.39858	6530411M01Rik	9360887	-164805	44.95	7.81	5.75544	0	-8.59638
chr8	107431868	107432168	M_43641	7.398	Ces5	107450159	18141	56.45	11.71	4.82067	4.65015	0
chr11	28809262	28809562	M_6186	7.39681	Efemp1	28753204	-56208	103.49	32.01	3.23305	-0.0521785	0
chr5	90634299	90634599	M_34482	7.39617	Cox18	90653021	18572	38.68	5.47	7.0713	1.35847	-1.57225
chr9	122772910	122773210	M_47122	7.39609	Zfp445	122775124	2064	84.67	24.21	3.49732	1.85046	-1.37545
chr10	78081035	78081335	M_4507	7.39477	Olfr1357	78080819	-366	42.86	6.25	6.8576	1.39802	-1.54123
chr13	28507760	28508060	M_11301	7.39017	Prl5a1	28234352	-273558	99.31	30.45	3.26141	0	0
chr4	103068571	103068871	M_31468	7.38989	Oma1	102986450	-82271	205.93	88.23	2.33401	1.77798	-1.65631
chr3	91287416	91287716	M_28800	7.38873	9130204L05Rik	90894727	-392839	79.45	21.08	3.76898	1.50206	-1.84335
chr1	172537385	172537685	M_2512	7.38753	Nos1ap	172519980	-17555	179.8	74.96	2.39861	0	0
chr13	34795116	34795416	M_11459	7.38685	Fam50b	34831510	36244	62.72	12.49	5.02162	1.25681	-1.25681
chr18	76130806	76131106	M_22214	7.38615	Zbtb7c	75979831	-151125	117.08	47.63	2.45811	-0.0521785	0.0521785
chr7	135163627	135163927	M_41538	7.38442	Trim72	135147891	-15886	65.86	14.05	4.68754	-0.0521785	-1.25681
chr1	70126772	70127072	M_844	7.38388	Spag16	69873561	-253361	48.09	9.37	5.13234	0	0
chr1	176556415	176556715	M_2606	7.38274	Fmn2	176431955	-124610	42.86	5.47	7.83547	3.75236	0
chr13	56424988	56425288	M_12094	7.38141	Cxcl14	56397912	-27226	36.59	6.25	5.8544	3.32469	-0.372869
chr16	30941202	30941502	M_17832	7.3811	AI480653	31081518	140166	145.3	57	2.54912	1.11081	-2.02383
chr5	96735835	96736135	M_34649	7.38078	Fras1	96802973	66988	198.61	92.92	2.13743	0	0
chr8	126269932	126270232	M_44355	7.37883	Rab4a	126329895	59813	59.58	10.93	5.45105	1.00233	-2.38226
chr3	72959929	72960229	M_28439	7.37874	Slitrk3	72860865	-99214	134.85	45.29	2.97748	1.25681	-1.25681
chr17	81784883	81785183	M_20527	7.37703	Thumpd2	81464425	-320608	52.27	10.15	5.14975	1.07637	-2.17795
chr13	7312806	7313106	M_11014	7.37695	Pfkp	6647970	-664986	144.26	58.56	2.46346	0	0
chr15	26310637	26310937	M_15284	7.37551	2010-03-11	26238826	-71961	135.89	55.44	2.45112	1.95892	-1.90893
chr3	148768223	148768523	M_29912	7.37515	Lphn2	148617599	-150774	160.98	77.3	2.08254	0.597531	-2.3104
chr6	143805802	143806102	M_39150	7.37335	Sox5	144158078	352126	54.36	10.93	4.97347	0	-3.26526
chr2	65067233	65067533	M_25305	7.37212	Cobll1	65076683	9300	57.49	10.15	5.66404	0	0
chr15	31068450	31068750	M_15332	7.37042	Dap	31154139	85539	40.77	5.47	7.45338	0	-3.05847
chr2	134367802	134368102	M_26455	7.36965	Hao1	134380088	12136	83.63	36.7	2.27875	0	-4.21529
chrX	57600727	57601027	M_47458	7.36847	Mir505	57647667	46790	125.44	48.41	2.5912	-0.0521785	0.0521785
chr13	42699666	42699966	M_11726	7.36747	Phactr1	42775991	76175	119.17	42.95	2.77462	0	0
chr13	42762180	42762480	M_11727	7.36723	Phactr1	42775991	13661	66.9	15.62	4.28297	1.19879	-2.17795
chr1	195754949	195755249	M_3140	7.36493	Mir205	195333724	-421375	170.39	78.86	2.16066	2.84256	-0.550587
chr15	59341921	59342221	M_15793	7.36455	Nsmce2	59205752	-136319	71.08	17.96	3.95768	3.48275	0
chr11	53696826	53697126	M_6598	7.36416	Slc22a5	53705205	8229	165.16	67.15	2.45957	0.880412	-2.28978
chr6	138021043	138021343	M_38973	7.3637	Slc15a5	138028437	7244	208.02	107.75	1.93058	1.25681	-1.25681
chr17	80473085	80473385	M_20483	7.36302	Hnrpll	80461674	-11561	123.35	42.16	2.92576	5.84264	0
chr12	63870247	63870547	M_9683	7.36201	Lrfn5	62625618	-1244779	152.62	65.59	2.32688	2.11059	-0.769923
chr9	110219575	110219875	M_46804	7.36164	2610002I17Rik	110207695	-12030	87.81	28.11	3.1238	3.43649	0
chr12	81112003	81112303	M_10021	7.36103	Zfp36l1	81214000	101847	51.22	7.81	6.55826	1.03711	-2.70602
chr12	28631788	28632088	M_9313	7.35883	1110015M06Rik	29233202	601264	210.11	97.6	2.15277	2.08259	-1.42675
chr4	58491984	58492284	M_30804	7.35831	Lpar1	58566363	74229	39.72	0.78	50.9231	1.21404	-2.17205
chr4	115104973	115105273	M_31752	7.35831	Cyp4a30b-ps	115125208	20085	39.72	2.34	16.9744	0	0.0521785
chr6	138210392	138210692	M_38985	7.35831	Mgst1	138089057	-121485	38.68	3.12	12.3974	-0.0521785	0.0521785
chr6	121919268	121919568	M_38590	7.35831	Cpamd8	121956815	37397	38.68	3.12	12.3974	0.691733	-2.46838
chr10	18807880	18808180	M_3388	7.35831	Tnfaip3	18735216	-72814	38.68	3.9	9.91795	0.543062	-2.79747
chr3	35847396	35847696	M_27973	7.35831	Dcun1d1	35828996	-18550	37.63	1.56	24.1218	-0.0521785	0.0521785
chr10	120817639	120817939	M_5481	7.35831	Gns	120802145	-15644	37.63	1.56	24.1218	7.00182	0
chr3	57563757	57564057	M_28242	7.35831	Rnf13	57539987	-23920	37.63	4.68	8.0406	4.16797	0
chr16	64124871	64125171	M_18410	7.35831	Epha3	63863983	-261038	37.63	0	37.63	0	-5.27831
chr8	40007996	40008296	M_42600	7.35831	Tusc3	40068920	60774	37.63	3.12	12.0609	2.66779	-0.936846
chr13	104385905	104386205	M_12841	7.35831	Sfrs12	104554662	168607	36.59	3.9	9.38205	2.07906	-2.04869
chr2	112462104	112462404	M_25985	7.35831	Aven	112333120	-129134	36.59	4.68	7.81838	0	-3.4101
chr13	3251833	3252133	M_10953	7.35831	Speer6-ps1	3148720	-103263	35.54	2.34	15.188	1.08958	-2.17207
chr10	125552478	125552778	M_5574	7.35831	Lrig3	125403274	-149354	34.5	3.9	8.84615	3.411	0
chr19	39722144	39722444	M_23439	7.35831	Cyp2c67	39723532	1238	33.45	3.9	8.57692	3.47359	0
chr2	136979621	136979921	M_26504	7.35767	Jag1	136942067	-37704	89.9	25.77	3.48855	1.94234	-1.86116
chr7	91484344	91484644	M_40706	7.3565	Arnt2	91558469	73975	71.08	19.52	3.64139	1.43147	-1.59169
chr6	149292428	149292728	M_39321	7.35603	2810474O19Rik	149257935	-34643	117.08	37.48	3.1238	1.25681	0.0521785
chr8	121919825	121920125	M_44064	7.35471	Mlycd	121918791	-1184	209.07	92.14	2.26905	0	-3.4278
chr14	94104210	94104510	M_14750	7.3534	Pcdh9	94287951	183591	37.63	4.68	8.0406	0	0
chr6	108761151	108761451	M_38234	7.35289	Edem1	108778634	17333	125.44	46.07	2.72281	0.0928354	-3.06581
chr19	21372015	21372315	M_22907	7.35217	Zfand5	21346767	-25398	112.9	46.85	2.40982	0	0.0521785
chr9	30831388	30831688	M_44913	7.3517	Zbtb44	30838228	6690	91.99	27.33	3.3659	0.830323	-2.4884
chr2	161191640	161191940	M_27020	7.35127	Chd6	160934792	-256998	60.63	12.49	4.85428	-0.0521785	0.0521785
chr6	36230725	36231025	M_36859	7.34907	9330158H04Rik	36338234	107359	97.22	28.89	3.36518	1.9436	-1.41202
chr1	102606524	102606824	M_1439	7.349	Cntnap5b	101669341	-937333	105.58	32.79	3.21988	2.96404	-0.210788
chr9	122764149	122764449	M_47119	7.3464	Zfp445	122775124	10825	122.3	49.97	2.44747	3.69312	0
chr4	103058503	103058803	M_31465	7.3463	Oma1	102986450	-72203	167.25	72.62	2.30308	0	0
chr18	12793847	12794147	M_21008	7.34585	Ttc39c	12802041	8044	213.25	110.1	1.93688	0	-5.27831
chr9	22016098	22016398	M_44804	7.34546	1810064F22Rik	22018304	2056	32.41	4.68	6.92521	2.05378	-1.3884
chr8	91316906	91317206	M_43399	7.34521	Cyld	91220926	-96130	149.48	61.69	2.42308	1.25681	-1.25681
chr1	33131442	33131742	M_256	7.34495	Gm5415	32604138	-527454	88.85	26.55	3.34652	1.55211	-1.38864
chr8	119045887	119046187	M_43999	7.34413	Dynlrb2	119028914	-17123	39.72	5.47	7.26143	0	0
chr7	36522466	36522766	M_39910	7.3441	Dpy19l3	36539473	16857	41.81	5.47	7.64351	0.45965	-2.49363
chr9	57063708	57064008	M_45503	7.34371	Trcg1	57084362	20504	107.67	37.48	2.87273	0	-4.8884
chr19	47224328	47224628	M_23770	7.34279	Calhm1	47218664	-5814	52.27	12.49	4.18495	2.02185	-2.0839
chr16	3891213	3891513	M_17100	7.34124	Nat15	3884618	-6745	83.63	20.3	4.1197	3.01954	0
chr18	32126041	32126341	M_21223	7.34116	Gpr17	32109290	-16901	108.71	33.58	3.23734	0	-3.36698
chr6	144844029	144844329	M_39179	7.33754	Bcat1	145024677	180498	40.77	4.68	8.71154	4.02665	0
chr1	193411475	193411775	M_3028	7.33752	Ints7	193399612	-12013	105.58	33.58	3.14413	4.96167	0
chr6	51957744	51958044	M_37156	7.3373	Skap2	51962548	4654	87.81	26.55	3.30734	3.79771	0
chr10	120841235	120841535	M_5483	7.33711	Gns	120802145	-39240	74.22	17.18	4.32014	2.21148	-1.16354
chr11	86387920	86388220	M_7548	7.33685	Mir21	86397660	9590	197.57	100.73	1.96138	-0.0521785	0.0521785
chr19	22123892	22124192	M_22936	7.33547	Trpm3	22213606	89564	58.54	10.15	5.76749	-0.0521785	0
chr18	12722386	12722686	M_21005	7.33519	Ttc39c	12802041	79505	117.08	40.6	2.88374	0	-3.05847
chr5	151636008	151636308	M_36356	7.33454	Kl	151755181	119023	96.17	32.79	2.93291	-0.0521785	0.0521785
chr2	51352125	51352425	M_25102	7.33413	Tas2r134	51483030	130755	119.17	41.38	2.87989	0.512856	-2.41268
chr2	154432798	154433098	M_26803	7.33234	Pxmp4	154429409	-3539	88.85	24.21	3.66997	0	0
chr6	99252761	99253061	M_38112	7.33195	Foxp1	99113012	-139899	126.48	45.29	2.79267	0	0
chr17	32805199	32805499	M_19623	7.33187	Cyp4f40	32796427	-8922	41.81	5.47	7.64351	1.94234	-1.86116
chr14	65474141	65474441	M_14358	7.33168	Hmbox1	65568684	94393	169.34	72.62	2.33186	0	0
chr3	138002514	138002814	M_29738	7.33164	Adh6a	137976249	-26415	75.26	22.64	3.3242	1.12941	-1.9777
chr11	100701001	100701301	M_8029	7.33139	Stat5b	100711899	10748	99.31	33.58	2.95742	6.59581	0
chr13	105878937	105879237	M_12869	7.32966	4933425L06Rik	105872201	-6886	38.68	4.68	8.26496	0	0
chr1	128908138	128908438	M_1632	7.32895	Nckap5	128727209	-181079	124.39	45.29	2.74652	2.15569	-1.02953
chr4	14956759	14957059	M_30180	7.32835	Necab1	15076278	119369	64.81	12.49	5.18895	1.25681	-1.25681
chr6	141941149	141941449	M_39086	7.32461	Gm6614	141957266	15967	126.48	46.85	2.69968	4.17399	0
chr17	63844204	63844504	M_20245	7.32353	Fbxl17	63849929	5575	158.89	68.71	2.31247	2.15993	-0.614931
chr7	104882809	104883109	M_40818	7.32342	Aqp11	104886757	3798	97.22	30.45	3.19278	3.7774	0
chr15	7197343	7197643	M_15102	7.32141	Lifr	7079571	-117922	34.5	5.47	6.30713	-0.0521785	0
chr3	35783932	35784232	M_27966	7.32091	Dcun1d1	35828996	44914	147.39	67.15	2.19494	0	-3.33919
chr14	62948493	62948793	M_14253	7.32052	Rnaseh2b	62950941	2298	155.75	67.93	2.2928	0.623667	-2.46728
chr3	24406807	24407107	M_27815	7.3203	Nlgn1	26230831	1823874	47.04	7.81	6.02305	0.0164836	-2.96932
chr3	69166093	69166393	M_28425	7.31766	Ppm1l	69120839	-45404	71.08	19.52	3.64139	-0.0521785	0.0521785
chr9	112709142	112709442	M_46861	7.31745	Arpp21	112137345	-571947	85.72	22.64	3.78622	4.08193	0
chr7	77660498	77660798	M_40386	7.31632	Nr2f2	77511632	-149016	216.38	97.6	2.21701	1.68304	-1.9064
chr3	19161112	19161412	M_27742	7.31463	Pde7a	19211322	50060	93.03	28.89	3.22015	1.25681	-1.25681
chr15	54984762	54985062	M_15685	7.31395	Depdc6	54944037	-40875	211.16	107.75	1.95972	1.12359	-1.89488
chr1	194441643	194441943	M_3092	7.31127	Hhat	194597413	155620	104.53	35.14	2.97467	2.18225	-0.870644
chr10	94803866	94804166	M_5028	7.31076	Cradd	94786731	-17285	72.13	15.62	4.6178	0	-7.521
chr6	37731960	37732260	M_36898	7.31067	Trim24	37820810	88700	256.11	137.43	1.86357	1.29185	-2.05528
chr6	29770337	29770637	M_36706	7.30888	Ahcyl2	29718442	-52045	53.31	11.71	4.55252	2.57148	-0.441646
chr1	65392717	65393017	M_793	7.30844	Pth2r	65357830	-35037	164.12	75.74	2.16689	0	-3.02828
chr17	63426053	63426353	M_20226	7.30522	Efna5	63230666	-195537	85.72	23.42	3.66012	1.46273	-1.40258
chr3	120902825	120903125	M_29383	7.30047	Rwdd3	120874613	-28362	182.93	81.99	2.23113	0	-4.69634
chr3	14689861	14690161	M_27679	7.29948	Car13	14641726	-48285	99.31	30.45	3.26141	2.17795	-0.959475
chr5	87448602	87448902	M_34381	7.29872	Ugt2b35	87429884	-18868	152.62	68.71	2.22122	0	0
chr18	80489780	80490080	M_22274	7.29845	Pqlc1	80451983	-37947	37.63	4.68	8.0406	1.49384	-1.33701
chr5	24696331	24696631	M_33447	7.29744	Galntl5	24687297	-9184	47.04	14.05	3.34804	1.25681	-1.25681
chr1	11024636	11024936	M_89	7.29724	Prex2	10983545	-41241	49.13	7.81	6.29065	3.1628	0
chr17	51683063	51683363	M_20098	7.29715	Satb1	51972615	289402	43.9	7.03	6.24467	7.14837	0
chr5	135289588	135289888	M_35748	7.29709	Eln	135223124	-66614	84.67	24.99	3.38816	2.39813	-1.30239
chr9	57140243	57140543	M_45515	7.29544	1700017B05Rik	57110406	-29987	77.35	23.42	3.30273	-0.0521785	0.0521785
chr16	49775743	49776043	M_18289	7.29427	Ift57	49699406	-76487	55.4	10.15	5.45813	3.85656	0
chr2	79836559	79836859	M_25578	7.29419	Pde1a	79969569	132860	98.26	29.67	3.31176	2.73412	-0.51852
chr8	47434314	47434614	M_42724	7.29333	Helt	47380025	-54439	97.22	31.23	3.11303	2.56262	-1.03399
chr15	74013602	74013902	M_16023	7.29316	Bai1	74346625	332873	36.59	4.68	7.81838	0	-6.85234
chr16	23326739	23327039	M_17593	7.29314	St6gal1	23224834	-102055	145.3	69.49	2.09095	2.34243	-0.786098
chr5	141273464	141273764	M_36018	7.292	Gna12	141306385	32771	104.53	35.92	2.91008	0	-7.88155
chr9	22026029	22026329	M_44807	7.29185	Zfp809	22030146	3967	94.08	29.67	3.17088	2.17795	-0.903133
chr8	130906219	130906519	M_44566	7.29171	Nrp1	130882972	-23397	113.94	43.73	2.60553	1.59143	-1.58515
chr11	84496470	84496770	M_7507	7.29158	Mrm1	84633017	136397	105.58	33.58	3.14413	0	-3.4278
chr3	60900809	60901109	M_28327	7.29108	P2ry1	60806716	-94243	41.81	5.47	7.64351	-0.0521785	0.0521785
chr6	37779011	37779311	M_36900	7.29103	Trim24	37820810	41649	255.06	126.49	2.01644	1.63924	-1.68533
chr3	95132681	95132981	M_28865	7.29008	Lass2	95119173	-13658	58.54	16.4	3.56951	2.21973	-1.13276
chr2	130227755	130228055	M_26326	7.28797	1700020A23Rik	130230994	3089	50.18	10.15	4.94384	1.57956	-1.79717
chr5	47228142	47228442	M_33871	7.2878	Lcorl	46248779	-979513	112.9	42.95	2.62864	0	-5.61484
chr14	28471738	28472038	M_13587	7.28584	Erc2	28435627	-36261	65.86	24.99	2.63545	1.46775	-1.70423
chr11	53604345	53604645	M_6589	7.28544	Irf1	53583515	-20980	61.67	11.71	5.26644	1.71661	-1.9325
chr5	3258917	3259217	M_33202	7.28287	Cdk6	3344311	85244	49.13	7.81	6.29065	3.35487	-0.349467
chr7	19603259	19603559	M_39511	7.2826	Foxa3	19608888	5479	66.9	16.4	4.07927	1.25681	0.0521785
chr9	94266658	94266958	M_46418	7.28192	1190002N15Rik	94438500	171692	130.67	46.85	2.78911	2.15493	-0.772349
chr5	8333969	8334269	M_33258	7.28172	Adam22	8368081	33962	44.95	9.37	4.79723	3.4278	0
chr1	65673210	65673510	M_801	7.28151	Crygf	65973095	299735	83.63	21.08	3.96727	5.56718	0
chr8	121970575	121970875	M_44077	7.28069	Necab2	121970618	-107	97.22	44.51	2.18423	0	0
chr3	27804100	27804400	M_27874	7.28025	Tmem212	27795290	-8960	227.88	131.18	1.73716	3.37841	0
chr13	94525123	94525423	M_12579	7.28022	Arsb	94541633	16360	42.86	7.81	5.48784	4.05324	0
chr5	151625970	151626270	M_36355	7.27967	Kl	151755181	129061	64.81	14.84	4.36725	6.67113	0
chr3	66398885	66399185	M_28384	7.27642	Veph1	66100741	-298294	38.68	6.25	6.1888	2.07464	-0.680314
chr1	65662276	65662576	M_799	7.27571	Pth2r	65357830	-304596	63.77	14.84	4.29717	2.33168	-1.06945
chr2	174311684	174311984	M_27481	7.27169	Slmo2	174298442	-13392	38.68	3.9	9.91795	1.37697	-1.48849
chr19	22456666	22456966	M_22939	7.27169	Trpm3	22213606	-243210	38.68	0.78	49.5897	3.69312	0
chr15	26283191	26283491	M_15280	7.27169	2010-03-11	26238826	-44515	37.63	2.34	16.0812	2.9865	0
chr10	47272779	47273079	M_3882	7.27169	Hace1	45297634	-1975295	37.63	2.34	16.0812	2.12627	-1.03955
chr18	55246710	55247010	M_21723	7.27169	Zfp608	55149834	-97026	36.59	3.9	9.38205	2.93423	0
chr1	104414511	104414811	M_1442	7.27169	Cdh20	106665395	2250734	36.59	2.34	15.6368	2.69208	-0.354963
chr10	23947901	23948201	M_3537	7.27169	Moxd1	23943322	-4729	35.54	3.9	9.11282	0	0
chr5	8210479	8210779	M_33257	7.27169	Adam22	8368081	157452	35.54	1.56	22.7821	0	-3.47659
chr14	20815183	20815483	M_13332	7.27169	Gng2	20796471	-18862	32.41	3.9	8.31026	0.372234	-2.80327
chr5	148233011	148233311	M_36263	7.27169	D5Ertd605e	148230195	-2966	31.36	0	31.36	0	0.0521785
chr17	31166373	31166673	M_19511	7.27141	Abcg1	31194638	28115	34.5	4.68	7.37179	2.17795	-0.927214
chr10	24081356	24081656	M_3545	7.26915	Moxd1	23943322	-138184	75.26	22.64	3.3242	1.25681	-1.25681
chr3	148710388	148710688	M_29907	7.26891	Lphn2	148617599	-92939	43.9	7.03	6.24467	2.71012	-0.175024
chr6	149173585	149173885	M_39319	7.26877	Amn1	149137234	-36501	36.59	6.25	5.8544	2.03107	-1.8967
chr17	29521733	29522033	M_19456	7.26793	Fgd2	29497858	-24025	327.19	194.43	1.68282	2.89206	-0.0834971
chr5	100123628	100123928	M_34720	7.2667	A930011G23Rik	100158079	34301	39.72	4.68	8.48718	2.82408	0.0695097
chr1	60807893	60808193	M_703	7.26669	Cd28	60803231	-4812	50.18	9.37	5.35539	0.261532	-2.6672
chr2	92291303	92291603	M_25742	7.26597	Slc35c1	92300675	9222	63.77	14.05	4.53879	0	0
chr4	104635211	104635511	M_31511	7.26591	1700024P16Rik	104586060	-49301	67.95	17.18	3.95518	0.224141	-2.7672
chr2	168900551	168900851	M_27353	7.26586	Zfp64	168781087	-119614	54.36	13.27	4.09646	2.83455	-0.0606354
chr15	77742531	77742831	M_16245	7.26567	Txn2	77759424	16743	231.02	122.59	1.88449	0.528472	-2.56646
chr4	154746190	154746490	M_33149	7.26513	Prkcz	154735500	-10840	177.71	74.96	2.37073	1.81157	-1.472
chr1	75118151	75118451	M_998	7.26401	Nhej1	75121800	3499	67.95	18.74	3.62593	1.07339	-2.21384
chr11	72499449	72499749	M_7097	7.26228	Ankfy1	72503503	3904	73.17	18.74	3.90448	0.717764	-2.48486
chr15	95580249	95580549	M_16753	7.26215	Ano6	95621273	40874	40.77	7.03	5.79943	2.98222	0.0138557
chr15	77436486	77436786	M_16219	7.26193	Apol10b	77426555	-10081	83.63	24.99	3.34654	1.99958	-1.24112
chr3	121914105	121914405	M_29453	7.26168	Gclm	121948509	34254	58.54	12.49	4.68695	-0.0521785	-1.25681
chr9	31015265	31015565	M_44920	7.26135	Aplp2	31019400	3985	147.39	61.69	2.3892	5.20815	0
chr5	111853173	111853473	M_34980	7.26109	Mn1	111847185	-6138	183.98	80.42	2.28774	2.2997	-0.886075
chr12	25924666	25924966	M_9275	7.26046	Id2	25780957	-143859	122.3	47.63	2.56771	1.44538	-1.62502
chr14	12190898	12191198	M_13200	7.25981	Ptprg	12386066	195018	119.17	42.95	2.77462	1.17228	-2.17795
chr13	28121158	28121458	M_11295	7.25981	Prl4a1	28108091	-13217	73.17	21.86	3.34721	1.25681	-1.25681
chr2	22525926	22526226	M_24436	7.25794	Gad2	22477846	-48230	70.04	16.4	4.27073	0	0
chr14	70028515	70028815	M_14486	7.25767	Loxl2	70009282	-19383	131.71	53.1	2.48041	2.60215	-0.836535
chr16	14194270	14194570	M_17368	7.25677	Nde1	14163367	-31053	235.2	127.27	1.84804	3.42889	0
chr7	129708900	129709200	M_41387	7.25623	Cacng3	129815257	106207	39.72	6.25	6.3552	1.25681	0.0521785
chr5	81942566	81942866	M_34344	7.25481	Lphn3	81450617	-492099	99.31	32.01	3.10247	2.87469	0
chr8	11254510	11254810	M_42092	7.25305	Col4a1	11312826	58166	70.04	16.4	4.27073	2.19637	-1.23229
chr2	132508452	132508752	M_26419	7.25131	1110034G24Rik	132516018	7416	147.39	65.59	2.24714	2.32224	-1.08101
chr2	134658004	134658304	M_26473	7.25045	Plcb1	134611899	-46255	28.22	5.47	5.15905	2.32628	-1.07309
chr13	74643201	74643501	M_12404	7.2499	Zfp825	74631398	-11953	47.04	7.03	6.69132	2.18019	-0.767697
chr5	16908401	16908701	M_33313	7.24941	Speer4f	16981939	73388	50.18	9.37	5.35539	0	-6.46169
chr16	15609618	15609918	M_17378	7.24938	Ube2v2	15594611	-15157	42.86	7.03	6.09673	1.25681	-1.25681
chr14	120757725	120758025	M_14905	7.24751	Mbnl2	120674890	-82985	151.57	61.69	2.45696	0	0
chr13	54764545	54764845	M_12043	7.24485	Rnf44	54795321	30626	176.66	79.64	2.21823	2.84646	-0.482723
chr8	46155422	46155722	M_42678	7.24463	Mtnr1a	46154563	-1009	70.04	21.86	3.20403	2.42131	-0.495859
chr16	46098337	46098637	M_18264	7.24387	Cd96	46120361	21874	143.21	55.44	2.58315	0	-6.32475
chr6	85869517	85869817	M_37682	7.24387	Tprkb	85865712	-3955	128.58	53.88	2.38641	2.36267	-0.724508
chr1	167962051	167962351	M_2417	7.24367	Pou2f1	167932765	-29436	193.39	92.92	2.08125	0	0
chr13	20495406	20495706	M_11155	7.24208	Elmo1	20277293	-218263	38.68	6.25	6.1888	1.42973	-1.76301
chr10	24191415	24191715	M_3549	7.24197	Ctgf	24315247	123682	162.03	66.37	2.44131	1.94234	-1.86116
chr13	75005216	75005516	M_12417	7.24087	Cast	74945369	-59997	70.04	17.18	4.07683	0	-6.18396
chr15	36346547	36346847	M_15432	7.24083	Ankrd46	36426546	79849	169.34	74.18	2.28283	2.41088	-0.891884
chr8	126221154	126221454	M_44348	7.23525	Rhou	126177828	-43476	47.04	7.81	6.02305	2.18125	-1.29221
chrX	101034946	101035246	M_47635	7.23508	Slc16a2	101017327	-17769	40.77	5.47	7.45338	0	-8.59638
chr5	149666659	149666959	M_36298	7.23417	Katnal1	149740223	73414	118.12	42.16	2.80171	2.6424	-0.280544
chr10	17019536	17019836	M_3329	7.23346	Cited2	17443033	423347	60.63	14.84	4.08558	1.25681	-1.25681
chr19	18626111	18626411	M_22849	7.2334	Ostf1	18706303	80042	137.98	49.97	2.76126	0	-8.29205
chr16	70537267	70537567	M_18431	7.23219	Gbe1	70314331	-223086	114.99	45.29	2.53897	0	-3.4278
chr13	24649855	24650155	M_11262	7.23173	Gm11346	24696636	46631	90.94	24.99	3.63906	0	-4.26625
chr10	27811925	27812225	M_3604	7.23086	Ptprk	27794625	-17450	87.81	28.11	3.1238	-0.0521785	0
chr9	104347082	104347382	M_46620	7.23069	Acpp	104240052	-107180	87.81	28.89	3.03946	0.153009	-2.67428
chr18	10448663	10448963	M_20930	7.23052	Greb1l	10325176	-123637	53.31	10.93	4.8774	3.35722	0
chr13	33061532	33061832	M_11412	7.22931	Serpinb6b	33057381	-4301	196.52	102.29	1.9212	1.25681	-1.25681
chr2	149451492	149451792	M_26684	7.22922	Tmem90b	149656518	204876	34.5	6.25	5.52	2.98222	0.0138557
chr1	155448022	155448322	M_2128	7.22889	Npl	155396844	-51328	132.76	53.1	2.50019	0.112933	-2.8281
chr4	65608216	65608516	M_30978	7.22557	Trim32	65266019	-342347	152.62	65.59	2.32688	0	-6.02721
chr15	76414700	76415000	M_16149	7.22515	Adck5	76406788	-8062	281.19	167.1	1.68276	2.64502	-0.482596
chr2	153456183	153456483	M_26784	7.22513	Commd7	153458467	2134	107.67	39.82	2.70392	0	-3.9174
chr5	4083406	4083706	M_33225	7.22383	Cyp51	4104697	21141	53.31	10.15	5.25222	1.68894	-1.52623
chr13	90088896	90089196	M_12507	7.223	Xrcc4	90229213	140167	133.8	51.53	2.59655	1.58211	-1.98833
chr5	138648525	138648825	M_35908	7.22146	Mblac1	138635541	-13134	227.88	123.37	1.84713	0	-3.41839
chr5	65716146	65716446	M_34073	7.22099	Rfc1	65726878	10582	123.35	51.53	2.39375	2.33745	-0.90123
chr12	113820274	113820574	M_10860	7.21943	Inf2	113826994	6570	100.35	37.48	2.67743	2.75751	-0.125134
chr11	68272990	68273290	M_6951	7.21934	Pik3r5	68245626	-27514	49.13	7.81	6.29065	1.48415	-1.43172
chr18	76539955	76540255	M_22227	7.2192	Smad2	76401578	-138527	78.4	21.86	3.58646	0.877345	-2.21044
chr11	42012094	42012394	M_6321	7.21857	Gabra1	41996432	-15812	105.58	37.48	2.81697	0.99109	-2.27523
chr19	40308781	40309081	M_23463	7.21607	Pdlim1	40346106	37175	51.22	10.15	5.04631	0	-3.77649
chr13	54608829	54609129	M_12031	7.2158	4732471D19Rik	54605165	-3814	141.12	55.44	2.54545	8.28923	0
chr8	11305613	11305913	M_42100	7.21574	Col4a1	11312826	7063	76.31	21.86	3.49085	2.49098	-1.29565
chr5	8157575	8157875	M_33255	7.21429	Sri	8046079	-111646	44.95	9.37	4.79723	3.0427	-0.252417
chr7	147905701	147906001	M_41777	7.21315	Olfr541	147890151	-15700	45.99	10.15	4.53103	2.47763	-0.524781
chr18	12795453	12795753	M_21009	7.20818	Ttc39c	12802041	6438	226.84	121.03	1.87425	1.12606	-2.04437
chr6	96486637	96486937	M_38049	7.20765	1700123L14Rik	96116199	-370588	80.49	23.42	3.43681	1.93641	-0.985599
chr5	134514360	134514660	M_35708	7.20753	Gatsl2	134575617	61107	56.45	11.71	4.82067	1.25681	0.0521785
chr2	164740321	164740621	M_27110	7.20685	Zfp335	164737250	-3221	41.81	5.47	7.64351	2.77706	-0.813484
chr2	52174746	52175046	M_25120	7.2054	Neb	52194318	19422	86.76	28.89	3.00312	2.17795	-0.859177
chr1	35990433	35990733	M_294	7.2044	Hs6st1	36125244	134661	174.57	82.77	2.1091	1.81364	-1.68283
chr10	18090185	18090485	M_3371	7.20391	Nhsl1	18127480	37145	139.03	57	2.43912	0	-6.32475
chr19	39627020	39627320	M_23437	7.20347	Cyp2c39	39585311	-41859	130.67	49.97	2.61497	2.67642	-0.461632
chr13	102488788	102489088	M_12783	7.20318	Pik3r1	102538172	49234	153.66	66.37	2.3152	0.227498	-2.69459
chr16	42880389	42880689	M_18171	7.20298	BC002163	42955692	75153	56.45	10.93	5.16468	0	0
chr6	36209041	36209341	M_36858	7.20291	9330158H04Rik	36338234	129043	81.54	24.99	3.26291	0	0
chr16	86829927	86830227	M_18571	7.20162	N6amt1	87354429	524352	89.9	28.89	3.1118	0	-4.71206
chr10	125423595	125423895	M_5571	7.20089	Lrig3	125403274	-20471	148.44	60.9	2.43744	0	-4.26625
chr13	111502856	111503156	M_12953	7.20029	Plk2	111185251	-317755	93.03	28.11	3.3095	0	0
chr2	38143380	38143680	M_24974	7.20023	Dennd1a	38142904	-626	91.99	29.67	3.10044	0	0
chr1	174095406	174095706	M_2575	7.20002	Dcaf8	174078145	-17411	34.5	5.47	6.30713	2.65214	-1.0182
chr13	9933139	9933439	M_11051	7.19973	Zmynd11	9764454	-168835	36.59	5.47	6.68921	0	0
chr10	60140100	60140400	M_4024	7.19769	Cdh23	60159238	18988	68.99	16.4	4.20671	-0.0521785	0.0521785
chr8	26860993	26861293	M_42373	7.1974	Ddhd2	26864752	3609	103.49	36.7	2.81989	2.73174	-0.340227
chr11	64667334	64667634	M_6905	7.19579	Elac2	64792536	125052	41.81	5.47	7.64351	0	0
chr15	20930360	20930660	M_15237	7.19562	Cdh12	21041206	110696	78.4	21.08	3.71917	1.79161	-1.62633
chr4	107796668	107796968	M_31659	7.19526	Scp2	107791104	-5714	173.52	78.86	2.20036	3.59818	0
chr5	108254812	108255112	M_34910	7.19512	1700013N18Rik	108259271	4309	89.9	25.77	3.48855	2.49211	-1.30902
chr14	90113579	90113879	M_14745	7.19451	Gm5088	90296030	182301	96.17	35.14	2.73677	1.25681	-1.25681
chr14	71329322	71329622	M_14541	7.19259	Gfra2	71289936	-39536	80.49	23.42	3.43681	2.48118	-1.38081
chr1	33155138	33155438	M_258	7.19226	Gm5415	32604138	-551150	36.59	6.25	5.8544	4.36713	0
chr3	31029687	31029987	M_27926	7.19163	Cldn11	31048912	19075	44.95	8.59	5.23283	1.83355	-1.96051
chr16	35504402	35504702	M_18049	7.19001	Pdia5	35490959	-13593	181.89	81.99	2.21844	1.08178	-2.03266
chr6	15232675	15232975	M_36508	7.18976	Foxp2	14851348	-381477	87.81	26.55	3.30734	1.25681	0.0521785
chr2	4467527	4467827	M_24142	7.18901	Prpf18	4573132	105455	39.72	6.25	6.3552	2.01026	-1.40007
chrX	146983349	146983649	M_47754	7.18899	Alas2	146981959	-1540	42.86	7.03	6.09673	1.27513	-2.13952
chr5	118128433	118128733	M_35192	7.18891	Nos1	118317127	188544	45.99	7.81	5.8886	4.06118	0
chr5	127003095	127003395	M_35614	7.18849	Tmem132c	127722195	718950	74.22	18.74	3.96051	4.10499	0
chr6	88333828	88334128	M_37788	7.18809	Eefsec	88396533	62555	149.48	63.25	2.36332	2.17795	-0.908261
chr11	48813358	48813658	M_6427	7.18522	Tgtp2	48805756	-7752	84.67	23.42	3.61529	-0.0521785	0.0521785
chr6	139798482	139798782	M_39003	7.18485	Plcz1	139989938	191306	60.63	17.18	3.5291	0.869739	-2.68851
chr10	66375672	66375972	M_4136	7.18369	Reep3	66559605	183783	65.86	14.84	4.43801	-0.0521785	0
chr3	140996531	140996831	M_29764	7.18343	Pdha2	140875319	-121362	51.22	7.81	6.55826	0.870519	-2.65681
chr14	28288742	28289042	M_13580	7.18248	Ccdc66	28321646	32754	57.49	11.71	4.90948	0	0
chr14	51762703	51763003	M_14031	7.18221	Rnase1	51766442	3589	57.49	12.49	4.60288	0	-6.18396
chr9	74550247	74550547	M_46157	7.1815	Onecut1	74709727	159330	107.67	37.48	2.87273	2.42218	-0.908011
chr4	4473453	4473753	M_30043	7.18115	Impad1	4720453	246850	37.63	2.34	16.0812	-0.0714219	-2.94932
chr11	28807951	28808251	M_6185	7.18115	Efemp1	28753204	-54897	37.63	3.12	12.0609	0	-4.59786
chr16	41163124	41163424	M_18161	7.18115	Lsamp	41533454	370180	37.63	1.56	24.1218	0	0
chr6	48081401	48081701	M_37031	7.18115	Zfp746	48036592	-44959	36.59	2.34	15.6368	0	-3.22025
chr1	112689696	112689996	M_1513	7.18115	Cdh19	112873949	184103	36.59	2.34	15.6368	0	-3.33919
chr6	23609929	23610229	M_36603	7.18115	Rnf148	23605136	-4943	36.59	2.34	15.6368	4.63655	0
chrX	142453106	142453406	M_47750	7.18115	Amot	141921589	-531667	35.54	2.34	15.188	4.60252	0
chr18	58986602	58986902	M_21785	7.18115	Adamts19	58996417	9665	34.5	3.12	11.0577	0	0
chr8	117195793	117196093	M_43937	7.18115	Wwox	116963551	-232392	34.5	3.9	8.84615	0	-3.38915
chr9	42021284	42021584	M_45057	7.18115	Sc5d	42072383	50949	33.45	3.12	10.7212	4.63655	0
chr7	106997514	106997814	M_40926	7.18115	Spcs2	107007393	9729	33.45	3.12	10.7212	0	0
chr4	47379403	47379703	M_30610	7.18115	Tgfbr1	47366176	-13377	33.45	3.12	10.7212	-0.0521785	0.0521785
chr13	3259776	3260076	M_10954	7.18115	Speer6-ps1	3148720	-111206	33.45	1.56	21.4423	0	0
chr16	41161656	41161956	M_18160	7.18115	Lsamp	41533454	371648	33.45	4.68	7.14744	0.683203	-2.95252
chr16	79143135	79143435	M_18529	7.18115	Tmprss15	79091342	-51943	33.45	1.56	21.4423	1.25681	-1.25681
chr18	75265709	75266009	M_22162	7.18115	Dym	75178425	-87434	32.41	2.34	13.8504	-0.0521785	0
chr3	27684767	27685067	M_27869	7.18115	Fndc3b	27609361	-75556	31.36	1.56	20.1026	2.17795	-0.92383
chr13	40663253	40663553	M_11641	7.18095	Tcfap2a	40829192	165789	47.04	9.37	5.02028	2.95198	0
chr1	57429749	57430049	M_602	7.18073	1700066M21Rik	57434463	4564	213.25	103.07	2.06898	0	0
chr4	34082303	34082603	M_30322	7.18024	Spaca1	34137042	54589	47.04	7.03	6.69132	2.49954	-1.07047
chr6	145731273	145731573	M_39222	7.17607	Rassf8	145756902	25479	36.59	3.9	9.38205	0	0
chr14	31892565	31892865	M_13680	7.17398	2010107H07Rik	31942116	49401	62.72	13.27	4.72645	0.830323	-2.4884
chr15	82288040	82288340	M_16465	7.17398	Cyp2d9	82282806	-5384	52.27	14.05	3.72028	3.34867	0
chr14	12591197	12591497	M_13223	7.17304	Ptprg	12386066	-205281	105.58	38.26	2.75954	5.28824	0
chr2	43078253	43078553	M_25027	7.17298	Kynu	43410848	332445	180.84	87.45	2.06792	2.81929	0
chr13	21476923	21477223	M_11174	7.17176	Zkscan3	21494624	17551	76.31	20.3	3.75911	0	0
chr4	10386782	10387082	M_30124	7.17067	2610301B20Rik	10801644	414712	96.17	33.58	2.86391	0	0
chr3	97457751	97458051	M_28956	7.16971	Prkab2	97462134	4233	136.94	53.1	2.57891	0	-5.40566
chr4	102079466	102079766	M_31418	7.16969	Pde4b	101927346	-152270	35.54	7.03	5.05548	0	0
chr10	104161180	104161480	M_5194	7.16937	Gm4340	103605568	-555762	71.08	20.3	3.50148	0	-3.4101
chr12	73418974	73419274	M_9812	7.16898	Rtn1	73509926	90802	81.54	31.23	2.61095	2.17795	0
chr3	68066296	68066596	M_28407	7.16894	Schip1	67696153	-370293	105.58	36.7	2.87684	1.19537	-2.64735
chr18	55634916	55635216	M_21731	7.1685	Zfp608	55149834	-485232	70.04	20.3	3.45025	0.70081	-2.68901
chr5	90914703	90915003	M_34497	7.16638	Afp	90919739	4886	262.38	142.89	1.83624	0.773473	-2.46509
chr18	68995218	68995518	M_22077	7.16477	Mc2r	68588913	-406455	40.77	7.03	5.79943	1.57831	-1.95617
chr15	61995603	61995903	M_15852	7.16301	H2afy3	62051006	55253	171.43	79.64	2.15256	2.96404	-0.210788
chr17	8497866	8498166	M_18970	7.16062	Sft2d1	8503967	5951	189.2	81.21	2.32976	0	0.0521785
chr5	135104106	135104406	M_35739	7.15793	Eif4h	135115198	10942	125.44	55.44	2.26263	0	-3.11217
chr3	80866900	80867200	M_28517	7.15643	Pdgfc	80840337	-26713	39.72	7.03	5.65007	-0.0714219	-2.94932
chr6	16501174	16501474	M_36517	7.15642	Tcfec	16848441	347117	175.62	94.48	1.85881	0	0
chr3	135602843	135603143	M_29696	7.15616	Slc39a8	135488454	-114539	36.59	4.68	7.81838	0	0
chr11	14085948	14086248	M_5968	7.15322	Pom121l12	14499242	413144	48.09	8.59	5.59837	1.71641	-1.52294
chr17	74406799	74407099	M_20405	7.1525	Srd5a2	74397256	-9693	54.36	12.49	4.35228	1.08021	-1.95664
chr12	119480569	119480869	M_10935	7.15239	Dnahc11	119437516	-43203	91.99	29.67	3.10044	3.51232	0
chr11	95938081	95938381	M_7824	7.15198	Atp5g1	95937008	-1223	72.13	20.3	3.5532	2.35802	-1.30142
chr3	125364145	125364445	M_29493	7.15198	Ndst4	125107008	-257287	55.4	13.27	4.17483	2.91294	-0.036438
chr6	145546764	145547064	M_39206	7.15033	Tuba3b	145564482	17568	80.49	25.77	3.1234	0.30716	-2.91163
chr9	61160745	61161045	M_45630	7.1503	Tle3	61220172	59277	80.49	26.55	3.03164	3.17854	0
chr3	19078849	19079149	M_27738	7.1501	Mtfr1	19088243	9244	42.86	7.03	6.09673	2.51392	-0.536023
chr1	10127533	10127833	M_72	7.14855	Arfgef1	10222751	95068	36.59	4.68	7.81838	0	-3.38915
chr10	58569477	58569777	M_3965	7.14845	Sept10	58684595	114968	36.59	5.47	6.68921	0	-7.13619
chr7	47064514	47064814	M_39958	7.14773	Gm2058	46843887	-220777	57.49	13.27	4.33233	4.36116	0
chr9	74644971	74645271	M_46166	7.14753	Onecut1	74709727	64606	51.22	12.49	4.10088	0	0.0521785
chr10	5609419	5609719	M_3194	7.14627	Esr1	5734495	124926	45.99	7.81	5.8886	0.70081	-2.68901
chr15	7249944	7250244	M_15105	7.14531	Egflam	7348304	98210	126.48	52.32	2.41743	1.74757	-1.59283
chr13	16542742	16543042	M_11113	7.14478	Inhba	16106307	-436585	112.9	42.16	2.67789	2.1884	-1.09022
chr15	62437752	62438052	M_15875	7.14473	H2afy3	62051006	-386896	109.76	40.6	2.70345	2.17644	-1.35608
chr10	42955581	42955881	M_3815	7.14313	Pdss2	42941291	-14440	100.35	31.23	3.21326	1.67202	-1.59777
chr7	30387468	30387768	M_39788	7.14287	Sipa1l3	30290479	-97139	28.22	5.47	5.15905	5.80539	0
chr3	79144723	79145023	M_28483	7.14068	LOC100233207	79149297	4424	147.39	60.12	2.4516	0	0
chr16	22698175	22698475	M_17545	7.14055	Dgkg	22657304	-41021	44.95	7.81	5.75544	5.80539	0
chr13	43465514	43465814	M_11742	7.13997	Sirt5	43466084	420	78.4	23.42	3.34757	0	-3.11217
chr7	144223187	144223487	M_41705	7.13782	Mgmt	144086293	-137044	62.72	15.62	4.01536	1.25681	-1.25681
chr13	9076730	9077030	M_11031	7.13713	Larp4b	9093150	16270	59.58	14.05	4.24057	4.11294	0
chr4	138536023	138536323	M_32595	7.13626	Tmco4	138528819	-7354	157.84	67.15	2.35056	-0.0521785	-1.25681
chr16	32818637	32818937	M_17928	7.13575	Muc20	32797521	-21266	264.47	149.14	1.7733	4.04656	0
chr16	16566031	16566331	M_17395	7.13506	Fgd4	16560289	-5892	76.31	31.23	2.44348	-0.0521785	0.0521785
chr18	8764051	8764351	M_20891	7.13496	Fzd8	9212853	448652	82.58	25.77	3.2045	1.08485	-2.37442
chr2	4821709	4822009	M_24149	7.13089	Phyh	4840041	18182	288.51	160.07	1.8024	6.14027	0
chr9	76120768	76121068	M_46205	7.13085	Hcrtr2	76171385	50467	64.81	18.74	3.45838	0.783876	-2.17795
chr3	22507789	22508089	M_27806	7.12935	Rprl2	22149862	-358077	44.95	8.59	5.23283	0.413722	-2.70596
chr14	9096938	9097238	M_13168	7.12881	Acox2	9091533	-5555	73.17	25.77	2.83935	1.83139	-1.86065
chr11	95300574	95300874	M_7798	7.12791	Spop	95275396	-25328	66.9	21.08	3.17362	4.31657	0
chr3	7968445	7968745	M_27613	7.12779	Il7	7613427	-355168	58.54	14.84	3.94474	0	0.0521785
chr5	47047164	47047464	M_33867	7.12709	Lcorl	46248779	-798535	35.54	3.9	9.11282	3.37414	0
chr4	104436471	104436771	M_31491	7.12633	C8b	104438921	2300	183.98	84.33	2.18167	-0.0521785	0.0521785
chr12	118963543	118963843	M_10922	7.12507	Cdca7l	119082333	118640	163.07	70.27	2.32062	1.25681	0
chr10	91693911	91694211	M_4917	7.12383	Rmst	91627923	-66138	41.81	6.25	6.6896	3.07525	0
chr12	83843866	83844166	M_10131	7.12152	Rgs6	83718024	-125992	197.57	97.6	2.02428	0	0
chr13	104283775	104284075	M_12834	7.12071	Mast4	104124572	-159353	189.2	101.51	1.86386	2.30019	-1.41173
chr14	118079098	118079398	M_14860	7.12001	Dct	118451468	372220	53.31	15.62	3.41293	0	-4.08496
chr7	79377491	79377791	M_40431	7.12	Mctp2	79451481	73840	235.2	123.37	1.90646	-0.0521785	-1.25681
chr19	23143255	23143555	M_22955	7.11881	Klf9	23215715	72310	219.52	121.03	1.81377	3.06419	0.0247268
chr2	77387558	77387858	M_25563	7.11771	Zfp385b	77654873	267165	36.59	5.47	6.68921	0.756792	-2.52523
chr12	92800070	92800370	M_10358	7.11761	Gtf2a1	92828927	28707	74.22	23.42	3.16909	1.25681	-1.25681
chr6	147593039	147593339	M_39281	7.11655	1700049E15Rik	147638762	45573	187.11	89.01	2.10212	7.14837	0
chr4	153910261	153910561	M_33101	7.11563	Prdm16	154010982	100571	217.43	104.63	2.07808	2.56262	-1.03399
chr2	146352435	146352735	M_26613	7.11393	Ralgapa2	146337740	-14845	88.85	27.33	3.25101	2.87469	0
chr10	33532128	33532428	M_3643	7.11019	Gm4794	33501921	-30357	109.76	38.26	2.86879	1.66131	-1.78484
chr13	109509199	109509499	M_12906	7.10993	Pde4d	109444370	-64979	77.35	21.08	3.66935	1.26385	-2.11139
chr6	58562679	58562979	M_37308	7.10936	Abcg2	58546665	-16164	48.09	9.37	5.13234	1.01784	-1.88812
chr16	71701554	71701854	M_18437	7.10931	Robo1	72663393	961689	216.38	110.88	1.95148	-0.0579915	-2.95526
chr1	184492946	184493246	M_2807	7.10723	Capn8	184495137	2041	147.39	67.93	2.16973	1.72173	-1.89309
chr6	110818391	110818691	M_38243	7.10696	Grm7	110595591	-222950	40.77	7.03	5.79943	2.96396	-0.0510655
chr5	145548764	145549064	M_36137	7.10528	Trrap	145529660	-19254	215.34	109.32	1.96981	2.35334	-1.24342
chr2	3336563	3336863	M_24119	7.10081	Meig1	3339920	3207	122.3	46.85	2.61046	3.55431	0
chr7	126702772	126703072	M_41324	7.09986	Acsm2	126697853	-5069	183.98	112.44	1.63625	-0.0521785	0
chr5	122398230	122398530	M_35347	7.09801	Fam109a	122299036	-99344	36.59	7.81	4.68502	0	-6.18396
chr1	130621366	130621666	M_1665	7.09632	Cxcr4	130488876	-132640	77.35	21.86	3.53843	0.577239	-2.47023
chr10	60803035	60803335	M_4050	7.09491	Prf1	60760583	-42602	287.47	171.78	1.67348	1.15476	-2.04242
chr5	20041521	20041821	M_33335	7.09433	Phtf2	20387942	346271	40.77	8.59	4.74622	1.37228	-1.88819
chr1	6986104	6986404	M_36	7.09432	Pcmtd1	7079000	92746	48.09	10.15	4.73793	4.05363	0
chr10	17996094	17996394	M_3365	7.09361	Ccdc28a	17954787	-41457	259.24	152.26	1.70261	0.511658	-2.17795
chr1	10310288	10310588	M_80	7.0933	Arfgef1	10222751	-87687	42.86	9.37	4.57417	4.17735	0
chr3	116637524	116637824	M_29333	7.09273	Palmd	116671870	34196	45.99	9.37	4.90822	0	-4.17189
chr4	120857213	120857513	M_31973	7.09256	Rlf	120861139	3776	66.9	17.18	3.89406	-0.0521785	0.0521785
chr12	25797705	25798005	M_9253	7.09195	Id2	25780957	-16898	107.67	40.6	2.65197	0	0.0521785
chr12	79274937	79275237	M_9964	7.09122	Gphn	79327641	52554	40.77	6.25	6.5232	0	0.0521785
chr12	25362197	25362497	M_9238	7.09023	Cys1	25366660	4313	101.4	36.7	2.76294	0	0
chr14	76176408	76176708	M_14630	7.08927	Slc25a30	76186844	10286	155.75	65.59	2.3746	4.24824	0
chr6	139801345	139801645	M_39004	7.08746	Plcz1	139989938	188443	34.5	5.47	6.30713	2.17795	-0.89814
chr6	12356651	12356951	M_36489	7.08737	Gm6578	12059579	-297222	34.5	6.25	5.52	4.09273	0
chr8	27618084	27618384	M_42401	7.08634	Thap1	27268640	-349594	36.59	3.12	11.7276	2.86242	-0.664592
chr4	19384177	19384477	M_30213	7.08634	Cpne3	19497251	112924	35.54	2.34	15.188	3.70334	0
chr10	103136421	103136721	M_5192	7.08634	Slc6a15	102830476	-306095	35.54	2.34	15.188	0.29894	-2.75856
chr11	25741641	25741941	M_6170	7.08634	5730522E02Rik	26110576	368785	35.54	2.34	15.188	2.38432	-0.843445
chr6	9839983	9840283	M_36480	7.08634	Nxph1	8900018	-940115	35.54	1.56	22.7821	0	-4.21529
chr1	147842046	147842346	M_2034	7.08634	Fam5c	148342795	500599	34.5	3.12	11.0577	3.37414	0
chr2	63383713	63384013	M_25266	7.08634	Kcnh7	63022344	-361519	34.5	1.56	22.1154	2.79766	-0.150693
chr7	48833451	48833751	M_39987	7.08634	Zfp788	48888900	55299	34.5	3.12	11.0577	-0.0521785	0
chr12	114348489	114348789	M_10891	7.08634	Mta1	114336488	-12151	33.45	3.9	8.57692	5.07689	0
chr13	20824927	20825227	M_11163	7.08634	Aoah	20885987	60910	33.45	3.12	10.7212	0.528472	-2.56646
chr5	38258966	38259266	M_33747	7.08634	Msx1	38215824	-43292	33.45	1.56	21.4423	1.40798	-1.88728
chr6	50663308	50663608	M_37111	7.08634	Npvf	50604392	-59066	33.45	3.9	8.57692	-0.0521785	0.0521785
chr10	10564969	10565269	M_3282	7.08634	Grm1	10802129	237010	32.41	3.9	8.31026	0	-7.13619
chr9	122759051	122759351	M_47117	7.08634	Zfp445	122775124	15923	31.36	3.12	10.0513	0.917839	-2.21636
chr13	104384993	104385293	M_12840	7.08634	Sfrs12	104554662	169519	31.36	1.56	20.1026	0	0
chr12	34937432	34937732	M_9422	7.08634	Hdac9	35213754	276172	31.36	3.12	10.0513	0	0
chr6	125235258	125235558	M_38699	7.08634	Tuba3a	125236060	652	31.36	1.56	20.1026	0.263225	-2.93137
chr14	66338082	66338382	M_14386	7.08634	Scara5	66285239	-52993	31.36	0.78	40.2051	0	-3.75158
chr16	20109573	20109873	M_17482	7.08634	Klhl24	20097626	-12097	30.31	2.34	12.953	0	-4.92188
chr9	80107361	80107661	M_46303	7.08634	Myo6	80012840	-94671	30.31	5.47	5.54113	0	-3.50107
chr8	75902634	75902934	M_43125	7.08634	Large	75876455	-26329	30.31	4.68	6.4765	1.98152	-1.20128
chr6	138299564	138299864	M_38987	7.0845	Mgst1	138089057	-210657	43.9	7.81	5.621	0	-2.77954
chr14	14457499	14457799	M_13245	7.08443	Sntn	14503389	45740	41.81	7.81	5.35339	1.09201	-2.76659
chr18	54761157	54761457	M_21693	7.08152	Zfp608	55149834	388527	50.18	11.71	4.28523	0	-3.04828
chr15	6399100	6399400	M_15072	7.07902	C9	6395332	-3918	71.08	21.86	3.2516	0	-2.87469
chr12	35405806	35406106	M_9424	7.07898	Hdac9	35213754	-192202	78.4	22.64	3.4629	0	0
chr13	40983511	40983811	M_11653	7.07789	Gcnt2	40955500	-28161	81.54	28.89	2.82243	0	-3.84257
chr12	53116367	53116667	M_9561	7.07716	6530401N04Rik	53107488	-9029	48.09	8.59	5.59837	0	0
chr5	38250662	38250962	M_33745	7.07679	Msx1	38215824	-34988	87.81	29.67	2.95956	0.743496	-2.64336
chr15	38522464	38522764	M_15519	7.07448	Atp6v1c1	38591658	69044	118.12	48.41	2.43999	0	0
chr18	74552630	74552930	M_22121	7.07432	Myo5b	74602272	49492	76.31	24.21	3.152	0	-3.49212
chr6	135525315	135525615	M_38904	7.07418	Emp1	135312948	-212517	81.54	25.77	3.16414	0	0
chr9	69136012	69136312	M_45985	7.07363	Narg2	69245804	109642	68.99	19.52	3.53432	1.77798	-1.65631
chr3	18198796	18199096	M_27722	7.07343	Cyp7b1	18143338	-55608	156.8	71.84	2.18263	-0.0521785	0.0521785
chr7	106173365	106173665	M_40877	7.0731	Uvrag	106289654	116139	102.44	37.48	2.73319	-0.0521785	0.0521785
chr18	74577740	74578040	M_22122	7.07291	Myo5b	74602272	24382	64.81	20.3	3.19261	2.12553	-1.45041
chr7	125700733	125701033	M_41298	7.07105	Coq7	125676827	-24056	90.94	32.01	2.84099	1.05183	-2.06766
chr11	79577315	79577615	M_7361	7.07011	Mir365-2	79539901	-37564	133.8	53.1	2.51977	0	0
chr7	135152808	135153108	M_41535	7.06956	Trim72	135147891	-5067	198.61	96.04	2.06799	-0.0521785	0.0521785
chr6	98541025	98541325	M_38088	7.06885	Gm765	98292748	-248427	135.89	58.56	2.32053	1.16083	-1.85621
chr12	31045793	31046093	M_9359	7.06876	Sntg2	31058240	12297	100.35	38.26	2.62284	0	0
chr9	108827977	108828277	M_46775	7.06815	Uqcrc1	108838660	10533	118.12	43.73	2.70112	2.17795	-1.10604
chr9	80104429	80104729	M_46302	7.06666	Myo6	80012840	-91739	111.85	48.41	2.31047	4.09533	0
chr3	133387580	133387880	M_29654	7.06421	Tet2	133207354	-180376	68.99	19.52	3.53432	-0.0521785	0.0521785
chr18	85659427	85659727	M_22354	7.0639	1700034H14Rik	85120916	-538661	47.04	9.37	5.02028	1.77981	-1.84904
chr15	36516335	36516635	M_15444	7.06385	Pabpc1	36538728	22243	102.44	37.48	2.73319	0	-4.2057
chr8	128500352	128500652	M_44455	7.06305	Kcnk1	128519001	18499	116.03	49.97	2.32199	0	0.0521785
chr6	16651885	16652185	M_36521	7.06242	Tcfec	16848441	196406	94.08	32.79	2.86917	3.13222	0
chr1	142071928	142072228	M_2016	7.05698	Cfh	142079988	7910	87.81	27.33	3.21295	0.138524	-3.11026
chr8	47489592	47489892	M_42734	7.05633	Acsl1	47556395	66653	254.02	134.3	1.89144	4.87396	0
chr12	8212547	8212847	M_9050	7.05609	1110057K04Rik	8214912	2215	153.66	68.71	2.23636	1.46273	-1.40258
chr13	79425455	79425755	M_12461	7.05562	Nr2f1	78338243	-1087362	32.41	4.68	6.92521	0.258392	-2.50641
chr1	22125769	22126069	M_202	7.05555	Kcnq5	21952023	-173896	59.58	12.49	4.77022	-0.0521785	0.0521785
chr2	118551319	118551619	M_26062	7.05524	Plcb2	118554174	2705	85.72	26.55	3.22863	1.24307	-2.01949
chr6	50684797	50685097	M_37113	7.05493	Npvf	50604392	-80555	120.21	55.44	2.16829	0	-4.08496
chr1	88914788	88915088	M_1168	7.05422	Alppl2	88986503	71565	50.18	10.15	4.94384	1.71098	-1.91061
chr13	104379791	104380091	M_12838	7.05406	Sfrs12	104554662	174721	172.48	85.11	2.02655	1.25681	-1.25681
chr15	4603756	4604056	M_15046	7.05373	C6	4677209	73303	41.81	6.25	6.6896	3.43907	0
chr5	111925050	111925350	M_34991	7.05262	Mn1	111847185	-78015	151.57	71.06	2.13299	2.24107	-1.10461
chr9	79891645	79891945	M_46298	7.05257	Senp6	79914709	22914	40.77	7.81	5.22023	4.18492	0
chrX	74910401	74910701	M_47528	7.05169	Gm6927	74920791	10240	290.6	167.1	1.73908	8.28923	0
chr17	47382585	47382885	M_20002	7.05129	Trerf1	47277890	-104845	45.99	7.81	5.8886	2.99199	0
chr10	94681381	94681681	M_5019	7.05111	Cradd	94786731	105200	136.94	64.81	2.11295	3.01214	-0.143031
chr7	59123373	59123673	M_40189	7.04915	Fancf	59117637	-5886	88.85	28.89	3.07546	0	-5.139
chr1	176682585	176682885	M_2611	7.04892	Grem2	176851950	169215	128.58	55.44	2.31926	0	0
chr5	123154952	123155252	M_35401	7.04846	P2rx4	123157565	2463	61.67	15.62	3.94814	2.6656	-0.388908
chr9	73264049	73264349	M_46135	7.04664	Rsl24d1	72961275	-302924	127.53	61.69	2.06727	2.65051	-0.206493
chr3	119671188	119671488	M_29371	7.04642	Ptbp2	119486306	-185032	30.31	7.03	4.31152	3.38945	0
chr13	57674892	57675192	M_12132	7.04609	Spock1	58009693	334651	64.81	17.18	3.77241	0	0
chr13	24407503	24407803	M_11240	7.0433	Cmah	24419288	11635	36.59	7.03	5.20484	1.84578	-1.65922
chr6	14737264	14737564	M_36504	7.04304	Ppp1r3a	14705274	-32140	49.13	10.93	4.49497	1.33817	-1.61287
chr5	89851457	89851757	M_34468	7.04286	Gc	89886790	35183	119.17	53.1	2.24426	-0.0521785	0.0521785
chr11	25738526	25738826	M_6169	7.04193	5730522E02Rik	26110576	371900	126.48	53.88	2.34744	1.15128	-2.06755
chr9	122304984	122305284	M_47106	7.04022	Abhd5	122260733	-44401	147.39	58.56	2.51691	0.492354	-2.17795
chr14	120228829	120229129	M_14897	7.03829	Oxgr1	120441657	212678	59.58	17.18	3.46799	7.75262	0
chr5	145980877	145981177	M_36158	7.03734	Zfp655	145992583	11556	119.17	49.97	2.38483	2.74865	-0.281412
chr3	129332171	129332471	M_29553	7.03708	Elovl6	129235303	-97018	64.81	18.74	3.45838	-0.0521785	0
chr6	135311091	135311391	M_38900	7.03666	Emp1	135312948	1707	42.86	8.59	4.98952	0	-3.99519
chr19	20772509	20772809	M_22881	7.03521	Aldh1a7	20802046	29387	91.99	32.01	2.87379	2.29347	-0.694067
chr19	58938598	58938898	M_24072	7.03509	Hspa12a	58935474	-3274	43.9	10.93	4.01647	3.37827	0
chr10	110807486	110807786	M_5290	7.03495	Bbs10	110735734	-71902	52.27	13.27	3.93896	2.52295	-1.13293
chr1	184897524	184897824	M_2823	7.03238	Tlr5	184884918	-12756	71.08	21.08	3.37192	-0.0521785	0.0521785
chr4	88626215	88626515	M_31204	7.03228	Mir31	88556566	-69799	37.63	4.68	8.0406	1.04977	-2.07014
chr15	31192229	31192529	M_15343	7.0317	Dap	31154139	-38240	57.49	13.27	4.33233	1.30446	-1.83394
chr10	95429198	95429498	M_5083	7.03151	Eea1	95403296	-26052	119.17	49.97	2.38483	0	-3.17035
chr8	92669011	92669311	M_43429	7.03102	Tox3	92872151	202990	41.81	8.59	4.86729	3.28893	0
chr3	35658479	35658779	M_27965	7.0309	Atp11b	35653059	-5570	57.49	15.62	3.68054	2.35802	-1.30142
chr5	99162066	99162366	M_34687	7.0303	Bmp3	99283457	121241	114.99	49.19	2.33767	1.84255	-1.89507
chr5	27602458	27602758	M_33457	7.02836	Speer4b	27827932	225324	35.54	6.25	5.6864	3.14533	0
chr12	45008176	45008476	M_9503	7.02774	Dnajb9	45311055	302729	99.31	37.48	2.64968	0.786283	-2.04928
chr2	163136018	163136318	M_27048	7.02767	Tox2	163051189	-84979	163.07	78.86	2.06784	0	0
chr3	102192992	102193292	M_29082	7.02416	Ngf	102273850	80708	34.5	5.47	6.30713	7.20292	0
chr1	165851274	165851574	M_2329	7.02324	Scyl3	165860194	8770	64.81	19.52	3.32018	1.25681	-1.25681
chr2	30068929	30069229	M_24701	7.02276	Ccbl1	30061219	-7860	148.44	63.25	2.34688	0	-3.92005
chr4	129769177	129769477	M_32195	7.02247	Pef1	129784799	15472	75.26	22.64	3.3242	-0.0521785	-1.25681
chr15	75058751	75059051	M_16057	7.02243	Ly6f	75098850	39949	89.9	35.92	2.50278	1.25681	-1.25681
chr1	16261847	16262147	M_142	7.02125	Rdh10	16095962	-166035	45.99	10.93	4.20769	1.25681	-1.25681
chr15	25403049	25403349	M_15245	7.01977	Gm5468	25343946	-59253	135.89	60.12	2.26031	1.25681	-1.25681
chr17	51130121	51130421	M_20094	7.01927	Tbc1d5	51318674	188403	39.72	8.59	4.62398	0	-3.59949
chr7	145351561	145351861	M_41725	7.0191	Tcerg1l	145589413	237702	118.12	41.38	2.85452	0	0
chr7	119941033	119941333	M_41177	7.01891	Tead1	119822833	-118350	63.77	17.96	3.55067	0	0.0521785
chr14	117922784	117923084	M_14857	7.01733	Dct	118451468	528534	38.68	5.47	7.0713	0.543062	-2.79747
chr8	116655487	116655787	M_43922	7.01726	Nudt7	116657478	1841	133.8	57	2.34737	1.93367	-1.41591
chr18	54317828	54318128	M_21688	7.01662	Csnk1g3	54021766	-296212	42.86	7.81	5.48784	1.746	-1.8129
chr10	94880481	94880781	M_5036	7.0157	Socs2	94879491	-1140	236.24	132.74	1.77972	0.543062	-2.79747
chr17	29568545	29568845	M_19465	7.01426	Pim1	29627989	59294	126.48	46.07	2.74539	0.743496	-2.64336
chr11	67370816	67371116	M_6937	7.01336	Gas7	67346499	-24467	34.5	7.81	4.41741	0.385421	-2.92217
chr3	67329596	67329896	M_28396	7.01124	Rarres1	67319445	-10301	49.13	9.37	5.24333	3.17854	0
chr3	117999433	117999733	M_29349	7.01122	Mir137	118136774	137191	40.77	7.81	5.22023	2.34789	-0.44375
chr11	86788814	86789114	M_7584	7.01049	Ypel2	86807264	18300	108.71	41.38	2.62711	5.33378	0
chr2	83524925	83525225	M_25593	7.01021	Itgav	83564553	39478	146.35	67.15	2.17945	2.17795	-0.425126
chr16	92242552	92242852	M_18688	7.00763	Kcne2	92292633	49931	38.68	6.25	6.1888	1.25681	0.0521785
chr5	4065766	4066066	M_33222	7.0071	Cyp51	4104697	38781	38.68	5.47	7.0713	-0.0521785	0.0521785
chr7	108145276	108145576	M_40971	7.00687	P2ry2	108160505	15079	37.63	6.25	6.0208	1.53234	-1.74229
chr6	72540354	72540654	M_37510	7.00244	Elmod3	72548336	7832	113.94	42.16	2.70256	1.36126	-2.30592
chr18	64689360	64689660	M_21955	7.00179	Nars	64676211	-13299	54.36	13.27	4.09646	1.44137	-1.73596
chr3	52341371	52341671	M_28165	7.00023	Foxo1	52072258	-269263	65.86	17.18	3.83353	2.85776	-0.0683072
chr3	54311515	54311815	M_28195	7.00016	Postn	54165046	-146619	254.02	137.43	1.84836	4.00834	0
chr10	50317910	50318210	M_3889	6.99877	Ascc3	50312474	-5586	71.08	21.08	3.37192	2.93517	-0.220247
chr4	149708361	149708661	M_32981	6.99743	Rere	149656024	-52487	84.67	28.89	2.93077	1.25681	-1.25681
chr6	94877818	94878118	M_38016	6.99533	Kbtbd8	95067899	189931	78.4	26.55	2.95292	3.83011	0
chr3	107769610	107769910	M_29201	6.99525	Gstm3	107772076	2316	55.4	12.49	4.43555	-0.0521785	-1.25681
chr13	44423846	44424146	M_11777	6.99495	Jarid2	44826271	402275	65.86	17.96	3.66704	2.15906	-1.27712
chr2	45312390	45312690	M_25055	6.99378	Zeb2	44968799	-343741	182.93	89.79	2.03731	2.19321	-1.14656
chr7	102590963	102591263	M_40783	6.99352	Odz4	103359146	768033	61.67	15.62	3.94814	2.17795	0
chr6	115494135	115494435	M_38358	6.99347	Tsen2	115494721	436	54.36	19.52	2.78484	1.25681	-1.25681
chr11	101631631	101631931	M_8112	6.99277	Etv4	101646624	14843	216.38	114.78	1.88517	0.333815	-2.76801
chr5	82011912	82012212	M_34346	6.99043	Lphn3	81450617	-561445	67.95	21.08	3.22343	3.63667	0
chr6	71786301	71786601	M_37429	6.99004	Immt	71781324	-5127	81.54	24.99	3.26291	3.35992	-0.373818
chr3	18055240	18055540	M_27709	6.98939	Cyp7b1	18143338	87948	55.4	13.27	4.17483	0	0
chr2	165722386	165722686	M_27150	6.98815	Zmynd8	165710188	-12348	49.13	11.71	4.19556	-0.0521785	0.0521785
chr2	164832301	164832601	M_27116	6.98704	Ncoa5	164860279	27828	144.26	74.18	1.94473	0	-3.52508
chr6	119992510	119992810	M_38493	6.98686	Wnk1	119988673	-3987	35.54	3.9	9.11282	0.45965	-2.49363
chrX	137588561	137588861	M_47722	6.98686	Atg4a	137491455	-97256	34.5	1.56	22.1154	1.25681	-1.25681
chr3	117956134	117956434	M_29347	6.98686	Mir137	118136774	180490	33.45	0.78	42.8846	0.211274	-2.71719
chr13	16728137	16728437	M_11116	6.98686	Inhba	16106307	-621980	33.45	3.12	10.7212	4.15964	0
chr10	10566610	10566910	M_3283	6.98686	Grm1	10802129	235369	33.45	2.34	14.2949	0	-3.12155
chr2	53517134	53517434	M_25157	6.98686	Rprm	53937963	420679	33.45	0	33.45	0	-5.32531
chr19	57997512	57997812	M_24036	6.98686	Atrnl1	57685523	-312139	32.41	4.68	6.92521	1.97783	-0.923172
chr14	86740157	86740457	M_14731	6.98686	Diap3	87540921	800614	32.41	5.47	5.92505	0	0
chr19	44700464	44700764	M_23662	6.98686	Hif1an	44637343	-63271	31.36	3.12	10.0513	2.60555	-0.0783168
chr11	20901218	20901518	M_6077	6.98686	Peli1	20991326	89958	31.36	2.34	13.4017	2.65525	-0.337443
chr11	119648224	119648524	M_8813	6.98686	Chmp6	119775123	126749	31.36	3.9	8.04103	3.13707	0
chr11	46564759	46565059	M_6412	6.98686	Havcr1	46553724	-11185	31.36	3.9	8.04103	-0.0521785	0.0521785
chr15	50006652	50006952	M_15607	6.98686	Trps1	50721587	714785	31.36	4.68	6.70085	0	0
chr7	68453744	68454044	M_40213	6.98686	Mir344	69022750	568856	31.36	2.34	13.4017	0	-4.40588
chr7	102633359	102633659	M_40784	6.98686	Odz4	103359146	725637	31.36	4.68	6.70085	1.20299	-2.18912
chr8	78670920	78671220	M_43143	6.98686	1700007B14Rik	77972592	-698478	31.36	1.56	20.1026	2.709	-1.2207
chr2	118665280	118665580	M_26067	6.98686	Ivd	118687735	22305	30.31	3.9	7.77179	1.67538	-1.95789
chr16	76078499	76078799	M_18452	6.98686	Samsn1	75909511	-169138	30.31	3.12	9.71474	2.70409	-0.360187
chr7	130786985	130787285	M_41418	6.98686	Zkscan2	130643963	-143172	30.31	1.56	19.4295	1.25681	-1.25681
chr14	28606342	28606642	M_13595	6.98686	Erc2	28435627	-170865	30.31	3.9	7.77179	2.29197	-0.994596
chr11	16729766	16730066	M_5996	6.98686	Egfr	16652205	-77711	29.27	4.68	6.25427	1.98967	-1.10648
chr9	122759645	122759945	M_47118	6.98686	Zfp445	122775124	15329	29.27	1.56	18.7628	1.69767	-1.9232
chr18	39097887	39098187	M_21456	6.98686	Fgf1	39078353	-19684	29.27	2.34	12.5085	0	0
chr15	31037758	31038058	M_15330	6.98686	Dap	31154139	116231	28.22	0	28.22	1.21719	-2.20564
chr18	45641638	45641938	M_21569	6.98686	Kcnn2	45719807	78019	28.22	3.9	7.2359	2.06769	-1.97167
chr3	80740835	80741135	M_28512	6.98686	Glrb	80717546	-23439	28.22	3.12	9.04487	1.25681	-1.25681
chr18	12709932	12710232	M_21003	6.98686	Ttc39c	12802041	91959	27.18	3.12	8.71154	0	0
chr16	71664161	71664461	M_18436	6.98686	Robo1	72663393	999082	27.18	0.78	34.8462	1.55595	-1.71015
chr7	72998976	72999276	M_40272	6.98536	Pcsk6	73007021	7895	34.5	5.47	6.30713	3.43082	0
chr17	74957756	74958056	M_20423	6.98527	Birc6	74927634	-30272	56.45	14.05	4.01779	0	-4.133
chr2	84235073	84235373	M_25605	6.98496	Calcrl	84265423	30200	53.31	11.71	4.55252	2.90127	-0.502385
chr3	130982185	130982485	M_29604	6.98244	Hadh	130974955	-7380	59.58	14.05	4.24057	0	-5.68318
chr2	167233041	167233341	M_27240	6.98179	Slc9a8	167247220	14029	106.62	39.04	2.73105	1.25681	-1.25681
chr4	71472366	71472666	M_31007	6.978	Tle1	71861953	389437	54.36	11.71	4.64219	1.88308	-1.6412
chr16	36526270	36526570	M_18075	6.97701	Casr	36562220	35800	66.9	17.96	3.72494	-0.0521785	0.0521785
chr4	44990232	44990532	M_30506	6.97657	Grhpr	44994282	3900	198.61	99.16	2.00292	-0.0521785	0.0521785
chr13	14118922	14119222	M_11088	6.97612	Tbce	14131867	12795	44.95	9.37	4.79723	2.73412	-0.51852
chr11	26274693	26274993	M_6176	6.97426	Fancl	26287083	12240	32.41	4.68	6.92521	2.28987	-1.11492
chr7	122542962	122543262	M_41244	6.9738	Sox6	123182258	639146	85.72	30.45	2.81511	1.68894	-1.52623
chr19	44118474	44118774	M_23631	6.97282	Cyp2c44	44103737	-14887	45.99	10.15	4.53103	1.25681	-1.25681
chr13	92094904	92095204	M_12532	6.97253	Ckmt2	92016490	-78564	33.45	6.25	5.352	-0.0521785	0
chr6	133951346	133951646	M_38820	6.97248	Etv6	133985724	34228	40.77	7.81	5.22023	2.53111	-0.198892
chr5	151459467	151459767	M_36352	6.97198	N4bp2l2	151468187	8570	48.09	8.59	5.59837	0.814649	-2.0591
chr19	20629839	20630139	M_22871	6.96855	Aldh1a1	20676471	46482	269.7	160.07	1.68489	1.27291	-2.43976
chr9	78064959	78065259	M_46260	6.96722	Gsta1	78078475	13366	255.06	157.73	1.61707	2.07464	-0.680314
chr8	82206950	82207250	M_43213	6.96675	Abce1	82235639	28539	43.9	10.15	4.32512	2.0659	-1.2199
chr10	42964652	42964952	M_3816	6.9663	Pdss2	42941291	-23511	133.8	55.44	2.41342	0	-7.51952
chr9	23131747	23132047	M_44840	6.96484	Bmper	23027519	-104378	38.68	6.25	6.1888	1.50286	-1.68276
chr16	55844081	55844381	M_18340	6.96399	Nfkbiz	55838754	-5477	142.16	61.69	2.30443	0	-4.795
chr7	107765647	107765947	M_40962	6.96283	Mrpl48	107756510	-9287	97.22	36.7	2.64905	0	0.0521785
chr5	51677652	51677952	M_33892	6.96169	Ppargc1a	51945160	267358	65.86	18.74	3.51441	1.71383	-1.54144
chr9	98160659	98160959	M_46491	6.9616	Nmnat3	98197001	36192	68.99	17.18	4.01572	0	-6.60491
chr8	79623301	79623601	M_43163	6.96136	Nr3c2	79426406	-197045	89.9	27.33	3.28943	1.09308	-2.2788
chr14	73230379	73230679	M_14551	6.95932	Fndc3a	73109810	-120719	38.68	6.25	6.1888	0	-4.42883
chr7	77125239	77125539	M_40371	6.95932	Nr2f2	77511632	386243	174.57	84.33	2.07008	1.25681	-1.25681
chr6	84493992	84494292	M_37630	6.95908	Cyp26b1	84543902	49760	45.99	9.37	4.90822	1.00947	-2.17795
chr6	8379976	8380276	M_36469	6.9586	Glcci1	8459595	79469	41.81	7.81	5.35339	0.400126	-2.6646
chr4	32386317	32386617	M_30288	6.95821	Bach2	32504409	117942	111.85	42.95	2.60419	0	-5.61747
chr1	104457871	104458171	M_1443	6.95794	Cdh20	106665395	2207374	29.27	5.47	5.35101	-0.0521785	-1.25681
chr13	52163496	52163796	M_11973	6.95589	Gadd45g	51942043	-221603	202.79	110.88	1.82891	2.83572	-0.262155
chr18	46496591	46496891	M_21578	6.95464	Ccdc112	46471582	-25159	289.56	178.81	1.61937	1.25681	-1.25681
chr15	6180637	6180937	M_15063	6.95456	Dab2	6249788	69001	63.77	18.74	3.40288	0	-4.47457
chr15	77578874	77579174	M_16228	6.95234	Apol8	77585659	6635	89.9	29.67	3.03	0	0
chr2	70475774	70476074	M_25406	6.95148	Gorasp2	70499565	23641	237.29	125.71	1.8876	0	-7.02455
chr17	43726800	43727100	M_19846	6.94995	Pla2g7	43705399	-21551	106.62	39.04	2.73105	2.04939	-1.76004
chr3	104377597	104377897	M_29130	6.94848	Lrig2	104315779	-61968	157.84	74.18	2.1278	1.90892	-1.63192
chr18	35437730	35438030	M_21316	6.94819	Lrrtm2	35374678	-63202	109.76	46.85	2.3428	2.19876	-1.21581
chr7	76845035	76845335	M_40368	6.94741	Nr2f2	77511632	666447	30.31	4.68	6.4765	1.9977	-1.2051
chr3	98059045	98059345	M_28991	6.94738	Hmgcs2	98084353	25158	186.07	92.14	2.01943	4.23678	0
chr6	34612694	34612994	M_36809	6.9468	Cald1	34659443	46599	122.3	48.41	2.52634	3.55431	0
chr3	94497310	94497610	M_28826	6.94501	Selenbp2	94497494	34	91.99	32.01	2.87379	1.88658	-2.14511
chr8	46650568	46650868	M_42700	6.94462	Sorbs2	46593148	-57570	50.18	11.71	4.28523	1.44538	-1.62502
chr5	74016796	74017096	M_34236	6.94251	Lrrc66	74023660	6714	102.44	37.48	2.73319	1.74899	-1.94376
chr11	52231549	52231849	M_6558	6.94176	9530068E07Rik	52209929	-21770	192.34	92.92	2.06995	0	-2.17795
chr5	45446878	45447178	M_33844	6.94048	Ldb2	45190946	-256082	54.36	12.49	4.35228	2.60074	-0.58932
chr5	50448060	50448360	M_33885	6.94005	Gpr125	50450235	2025	74.22	21.86	3.39524	3.75907	0
chr3	75591044	75591344	M_28453	6.93852	Golim4	75760753	169559	32.41	5.47	5.92505	-0.0521785	0.0521785
chr18	9672608	9672908	M_20914	6.93808	Colec12	9707645	34887	50.18	10.15	4.94384	5.16609	0
chr10	116643110	116643410	M_5379	6.93644	Yeats4	116661563	18303	128.58	60.9	2.11133	0	0.0521785
chr11	12152584	12152884	M_5958	6.93632	Cobl	12364963	212229	81.54	31.23	2.61095	0.0234065	-3.26873
chr1	4867759	4868059	M_22	6.93626	Tcea1	4847774	-20135	58.54	14.84	3.94474	0	-4.08334
chr2	52922336	52922636	M_25152	6.93572	Prpf40a	53050221	127735	56.45	16.4	3.44207	0	-7.51952
chr2	93926530	93926830	M_25781	6.93486	Hsd17b12	93998066	71386	145.3	66.37	2.18924	0.248309	-3.01471
chr19	44203982	44204282	M_23641	6.93414	Cwf19l1	44210366	6234	210.11	113.22	1.85577	-0.0521785	0.0521785
chr10	39154222	39154522	M_3681	6.93365	Fyn	39089604	-64768	35.54	4.68	7.59402	4.82271	0
chr15	96347020	96347320	M_16778	6.93329	Sfrs2ip	96291274	-55896	55.4	14.05	3.94306	2.38015	-0.959891
chr2	61868882	61869182	M_25254	6.93325	Slc4a10	61884596	15564	44.95	10.15	4.42857	2.83455	-0.0606354
chr12	4159219	4159519	M_9008	6.9331	Adcy3	4133396	-25973	41.81	7.03	5.94737	2.34478	-0.899465
chr3	130262698	130262998	M_29578	6.93228	Agxt2l1	130320365	57517	56.45	14.05	4.01779	9.11136	0
chr16	24150649	24150949	M_17637	6.93199	Bcl6	23988698	-162101	130.67	57.78	2.26151	0	0
chr8	84786157	84786457	M_43233	6.93032	Il15	84926444	140137	60.63	17.18	3.5291	2.14293	-1.32809
chr1	21294292	21294592	M_192	6.92976	Gm4956	21288393	-6049	229.97	128.06	1.7958	2.12206	-1.86365
chr15	75816790	75817090	M_16107	6.92807	2410075B13Rik	75812715	-4225	175.62	92.92	1.89001	0	0
chr1	123370458	123370758	M_1608	6.92684	Ccdc93	123327643	-42965	33.45	7.03	4.75818	2.84289	-0.0982814
chr3	27687686	27687986	M_27870	6.92471	Fndc3b	27609361	-78475	125.44	53.88	2.32814	1.99556	-1.95713
chr16	87662223	87662523	M_18589	6.92379	Bach1	87699198	36825	113.94	44.51	2.55987	0	-3.04539
chr19	47564143	47564443	M_23802	6.92355	Sh3pxd2a	47538901	-25392	91.99	30.45	3.02102	2.59552	-0.513556
chr18	76167797	76168097	M_22216	6.92271	Zbtb7c	75979831	-188116	66.9	18.74	3.5699	1.77008	-2.03158
chr5	89614970	89615270	M_34459	6.92124	Gc	89886790	271670	55.4	15.62	3.54673	1.26385	-2.11139
chr14	58188693	58188993	M_14166	6.92037	N6amt2	58190406	1563	75.26	23.42	3.21349	-0.0521785	-1.25681
chr10	95045592	95045892	M_5051	6.92034	Nudt4	95026801	-18941	59.58	17.18	3.46799	-0.0521785	0.0521785
chr1	196239671	196239971	M_3151	6.91972	Plxna2	196446022	206201	59.58	14.05	4.24057	0	0.0521785
chr8	129590423	129590723	M_44509	6.91968	Pard3	129587955	-2618	219.52	122.59	1.79068	0	0
chr17	68637406	68637706	M_20312	6.91855	L3mbtl4	68623136	-14420	90.94	29.67	3.06505	2.6487	-0.583412
chr12	12578464	12578764	M_9116	6.91842	Fam49a	12268944	-309670	42.86	7.81	5.48784	0.377149	-2.43646
chr1	170402704	170403004	M_2454	6.91624	Pbx1	170362389	-40465	181.89	94.48	1.92517	0	0.0521785
chr6	149170931	149171231	M_39317	6.91606	Amn1	149137234	-33847	77.35	28.11	2.75169	0	0
chr6	85773417	85773717	M_37664	6.91547	Cml5	85770966	-2601	152.62	68.71	2.22122	4.04115	0
chr15	4755807	4756107	M_15051	6.91403	C6	4677209	-78748	40.77	7.03	5.79943	2.14065	-1.02131
chr16	25878241	25878541	M_17700	6.91346	Trp63	25683850	-194541	78.4	27.33	2.86864	2.88484	0.0462842
chr14	66701520	66701820	M_14413	6.91202	Adam2	66696570	-5100	220.56	122.59	1.79917	0.0164836	-2.96932
chr2	163710464	163710764	M_27073	6.9108	Kcnk15	163679485	-31129	41.81	9.37	4.46211	0.30716	-2.91163
chr10	87166941	87167241	M_4816	6.91046	Igf1	87321800	154709	239.38	138.21	1.732	2.47538	-0.781938
chr11	45706487	45706787	M_6391	6.91025	Clint1	45665465	-41172	116.03	54.66	2.12276	2.17558	-1.37171
chr1	133374948	133375248	M_1723	6.90922	Srgap2	133423938	48840	64.81	18.74	3.45838	1.26254	-2.18476
chrX	137599603	137599903	M_47723	6.90896	Atg4a	137491455	-108298	49.13	11.71	4.19556	5.19226	0
chr2	61370494	61370794	M_25252	6.90778	Tank	61416642	45998	72.13	26.55	2.71676	8.93967	0
chr3	138110564	138110864	M_29753	6.90517	Adh5	138106127	-4587	210.11	110.1	1.90836	3.70334	0
chr10	117345322	117345622	M_5406	6.90484	Rap1b	117283030	-62442	51.22	11.71	4.37404	0	-5.33072
chr14	62868163	62868463	M_14252	6.90406	Dleu7	62911816	43503	194.43	103.85	1.87222	0	-8.403
chr5	98481475	98481775	M_34684	6.90376	Antxr2	98459981	-21644	33.45	5.47	6.11517	0	0
chr19	44130783	44131083	M_23632	6.90352	Erlin1	44144275	13342	124.39	53.1	2.34256	0.597531	-2.3104
chr4	104606108	104606408	M_31510	6.90212	1700024P16Rik	104586060	-20198	64.81	18.74	3.45838	3.23573	0
chr3	21403560	21403860	M_27768	6.90203	Tbl1xr1	21975573	571863	48.09	10.15	4.73793	2.8404	0
chr2	143701881	143702181	M_26540	6.90194	Bfsp1	143688909	-13122	113.94	44.51	2.55987	1.25681	-1.25681
chr3	66169319	66169619	M_28382	6.90103	Veph1	66100741	-68728	49.13	16.4	2.99573	2.22295	-1.14108
chr5	28752401	28752701	M_33482	6.89942	9530036O11Rik	28793523	40972	50.18	12.49	4.01761	0	0
chr9	99201208	99201508	M_46514	6.89942	Cep70	99143886	-57472	32.41	6.25	5.1856	-0.0521785	0.0521785
chr3	142121675	142121975	M_29783	6.89925	Gbp5	142159897	38072	49.13	10.93	4.49497	7.7776	0
chr10	79421314	79421614	M_4541	6.89748	Wdr18	79422896	1432	155.75	71.06	2.19181	2.03107	-1.8967
chr9	103341480	103341780	M_46591	6.89739	Bfsp2	103382658	41028	67.95	20.3	3.34729	1.55906	-1.67656
chr14	75194010	75194310	M_14603	6.89738	Esd	75132151	-62009	56.45	14.05	4.01779	1.66345	-1.56759
chr11	62280705	62281005	M_6836	6.89713	Pigl	62271961	-8894	47.04	10.15	4.63448	1.03711	-2.70602
chr2	34929448	34929748	M_24913	6.89701	Hc	34916961	-12637	98.26	39.82	2.4676	2.7673	-0.218167
chr15	62112351	62112651	M_15864	6.89575	H2afy3	62051006	-61495	35.54	5.47	6.49726	0	0
chr5	147003671	147003971	M_36195	6.89572	1700001J03Rik	146996880	-6941	133.8	57	2.34737	6.59581	0
chr4	71931580	71931880	M_31024	6.89531	C630043F03Rik	71862277	-69453	38.68	7.03	5.50213	-0.0521785	0
chr6	140008198	140008498	M_39017	6.89441	Capza3	139990045	-18303	60.63	17.96	3.37584	0	0
chr1	6564057	6564357	M_33	6.89291	St18	6720131	155924	37.63	7.03	5.35277	2.26831	-1.00939
chr11	64656122	64656422	M_6902	6.89257	Elac2	64792536	136264	36.59	7.03	5.20484	2.87469	-0.00738252
chr6	43573156	43573456	M_37002	6.89186	Tpk1	43616174	42868	59.58	18.74	3.1793	0	-3.82782
chr2	173045006	173045306	M_27459	6.89145	Zbp1	173044423	-733	197.57	121.81	1.62195	2.22799	-1.05188
chr16	8564224	8564524	M_17203	6.88982	Abat	8513521	-50853	65.86	21.08	3.12429	-0.0521785	0.0521785
chr14	121402297	121402597	M_14925	6.88889	Farp1	121434795	32348	36.59	6.25	5.8544	-0.0521785	0.0521785
chr5	33809698	33809998	M_33632	6.88884	4933407H18Rik	33721344	-88504	65.86	21.08	3.12429	3.2568	0
chr5	33801808	33802108	M_33630	6.88755	4933407H18Rik	33721344	-80614	102.44	40.6	2.52315	0	0
chr5	138448964	138449264	M_35895	6.88317	Smok3a	138462503	13389	49.13	14.84	3.31065	0	-4.60591
chr14	57364828	57365128	M_14138	6.88286	Pspc1	57397153	32175	83.63	28.11	2.9751	2.17795	-0.733855
chr3	50735002	50735302	M_28101	6.88224	Ccrn4l	51028368	293216	33.45	3.12	10.7212	0	-2.65883
chr4	67757019	67757319	M_30987	6.88224	Dbc1	68615431	858262	33.45	2.34	14.2949	2.11214	-1.28636
chr8	24118510	24118810	M_42304	6.88224	Ank1	24085353	-33307	33.45	2.34	14.2949	4.35372	0
chr4	66574741	66575041	M_30981	6.88224	Tlr4	66488844	-86047	33.45	3.9	8.57692	3.23573	0
chr13	8695303	8695603	M_11019	6.88224	Wdr37	8870976	175523	32.41	3.12	10.3878	3.37841	0
chr1	68856553	68856853	M_840	6.88224	Erbb4	69154633	297930	32.41	3.9	8.31026	3.12398	0
chr11	112846630	112846930	M_8506	6.88224	Sox9	112643523	-203257	31.36	4.68	6.70085	0.574311	-2.59519
chr11	24031575	24031875	M_6161	6.88224	Bcl11a	23978055	-53670	31.36	3.9	8.04103	0	0
chrX	142454153	142454453	M_47751	6.88224	Amot	141921589	-532714	31.36	3.9	8.04103	1.91033	-1.57702
chr5	23083537	23083837	M_33394	6.88224	Srpk2	23122389	38702	30.31	3.12	9.71474	0	-5.17166
chr4	152116048	152116348	M_33070	6.88224	Gm833	152071648	-44550	30.31	1.56	19.4295	0	0
chr10	42970860	42971160	M_3817	6.88224	Pdss2	42941291	-29719	30.31	4.68	6.4765	2.66728	-0.239723
chr13	14086794	14087094	M_11086	6.88224	B3galnt2	14046940	-40004	29.27	4.68	6.25427	0	-3.05434
chr1	10146619	10146919	M_75	6.88224	Arfgef1	10222751	75982	29.27	3.12	9.38141	1.66786	-1.55643
chr16	52689756	52690056	M_18325	6.88224	Alcam	52453110	-236796	29.27	2.34	12.5085	-0.0521785	0.0521785
chr4	70935217	70935517	M_31002	6.88224	Megf9	70195962	-739405	29.27	3.9	7.50513	1.17916	-2.03533
chr13	92873368	92873668	M_12534	6.88224	Rasgrf2	92901449	27931	29.27	1.56	18.7628	2.17795	-0.425126
chr4	66833550	66833850	M_30984	6.88224	Tlr4	66488844	-344856	29.27	0	29.27	-0.0521785	-1.25681
chrY	622945	623245	M_47845	6.88224	Ddx3y	623056	-39	28.22	0	28.22	2.83834	-0.262421
chr2	73807486	73807786	M_25511	6.88224	Atp5g3	73749351	-58285	28.22	1.56	18.0897	0	-4.53951
chr16	24646048	24646348	M_17677	6.88224	Lpp	24393435	-252763	28.22	3.9	7.2359	8.33896	0
chr12	28776574	28776874	M_9317	6.88224	1110015M06Rik	29233202	456478	28.22	2.34	12.0598	6.53293	0
chr13	63002984	63003284	M_12227	6.88224	Fbp1	62989596	-13538	27.18	3.9	6.96923	9.43311	0
chr5	31297717	31298017	M_33560	6.88217	Tcf23	31271049	-26818	285.38	174.9	1.63168	-0.0521785	0
chr12	80626822	80627122	M_9992	6.88155	Rad51l1	80398268	-228704	87.81	31.23	2.81172	0.70081	-2.68901
chr19	15372027	15372327	M_22789	6.88145	Psat1	15999515	627338	88.85	32.01	2.7757	2.17795	-0.840071
chr3	157545043	157545343	M_30010	6.88125	Cth	157588027	42834	165.16	80.42	2.05372	1.23998	-2.33749
chr3	87356342	87356642	M_28675	6.88012	Etv3	87329499	-26993	43.9	9.37	4.68517	0	-7.33632
chr18	43017747	43018047	M_21531	6.88011	Ppp2r2b	43219125	201228	49.13	12.49	3.93355	0.199336	-2.87469
chr8	107355230	107355530	M_43638	6.87976	BC015286	107355543	163	32.41	8.59	3.77299	1.02545	-2.28588
chr1	133362472	133362772	M_1722	6.87819	Srgap2	133423938	61316	152.62	75.74	2.01505	6.7044	0
chr15	6841052	6841352	M_15079	6.878	Osmr	6824313	-16889	68.99	23.42	2.94577	0	0
chr10	67732625	67732925	M_4194	6.87782	Arid5b	67741474	8699	58.54	17.18	3.40745	3.90118	0
chr2	136981806	136982106	M_26505	6.87765	Jag1	136942067	-39889	93.03	36.7	2.53488	0.623667	-2.46728
chr1	133837770	133838070	M_1744	6.87755	Slc45a3	133859543	21623	44.95	10.93	4.11253	0	0
chr18	64768183	64768483	M_21962	6.8767	Atp8b1	64820654	52321	80.49	28.89	2.78609	1.38554	-2.18367
chr19	40598176	40598476	M_23492	6.87588	Sorbs1	40588302	-10024	64.81	17.18	3.77241	3.4937	0
chr2	45694491	45694791	M_25057	6.87586	Zeb2	44968799	-725842	99.31	37.48	2.64968	0	-2.17795
chr8	26623866	26624166	M_42357	6.8756	Fgfr1	26629243	5227	106.62	42.95	2.48242	1.44538	-1.62502
chr8	37382733	37383033	M_42561	6.87507	Lonrf1	37312570	-70313	147.39	68.71	2.1451	1.50373	-1.47124
chr1	90142990	90143290	M_1238	6.87468	Heatr7b1	90123594	-19546	212.2	108.53	1.95522	0	0
chr13	43992450	43992750	M_11759	6.87399	Cd83	43880475	-112125	199.66	114.78	1.7395	-0.0521785	-1.25681
chr4	102904807	102905107	M_31459	6.87324	Slc35d1	102887489	-17468	60.63	16.4	3.69695	2.32763	-1.25849
chr16	6584776	6585076	M_17190	6.87205	A2bp1	5884885	-700041	31.36	5.47	5.73309	2.19637	-1.23229
chr12	78450547	78450847	M_9949	6.87196	Fut8	78340007	-110690	319.87	210.82	1.51727	4.14588	0
chr10	24082347	24082647	M_3546	6.87116	Moxd1	23943322	-139175	52.27	14.05	3.72028	1.80726	-1.93757
chr8	47474478	47474778	M_42730	6.8697	Acsl1	47556395	81767	120.21	50.75	2.36867	3.48938	0
chr8	80001601	80001901	M_43170	6.86931	0610038B21Rik	80040954	39203	64.81	17.18	3.77241	2.61272	-0.49048
chr15	35803785	35804085	M_15417	6.86832	Cox6c	35868001	64066	54.36	15.62	3.48015	-0.0521785	-1.25681
chr15	66894038	66894338	M_15941	6.86825	Ndrg1	66801203	-92985	64.81	18.74	3.45838	4.02665	0
chr4	146807203	146807503	M_32847	6.86817	Gm13154	146927385	120032	57.49	17.18	3.34633	3.75053	0
chr12	25950507	25950807	M_9279	6.86722	Id2	25780957	-169700	164.12	81.99	2.00171	4.16547	0
chr3	21546393	21546693	M_27771	6.86631	Tbl1xr1	21975573	429030	123.35	55.44	2.22493	0	-5.61484
chr18	21026169	21026469	M_21133	6.86525	D030074E01Rik	21054579	28260	36.59	7.03	5.20484	2.50674	-0.484635
chr3	133010991	133011291	M_29646	6.8647	Ppa2	132973079	-38062	52.27	13.27	3.93896	1.25681	-1.25681
chr18	15566569	15566869	M_21069	6.86415	Aqp4	15562193	-4526	147.39	66.37	2.22073	0.864246	-2.31012
chr8	35005920	35006220	M_42473	6.86302	Rbpms	35040313	34243	120.21	52.32	2.29759	0	-3.38915
chr10	53090769	53091069	M_3913	6.86292	Pln	53057491	-33428	54.36	13.27	4.09646	2.01016	-0.85546
chr3	18143192	18143492	M_27717	6.86244	Cyp7b1	18143338	-4	45.99	10.93	4.20769	2.74833	-0.549816
chr6	28078922	28079222	M_36646	6.86225	Grm8	28084369	5297	98.26	36.7	2.67738	1.73007	-1.62423
chr2	141111669	141111969	M_26519	6.86204	Flrt3	140497212	-614607	65.86	21.86	3.01281	1.47423	-1.50137
chr4	134459658	134459958	M_32389	6.86177	Tmem50a	134470831	11023	65.86	23.42	2.81213	1.18563	-2.15214
chr12	8541744	8542044	M_9072	6.85997	Rhob	8506791	-35103	175.62	87.45	2.00823	0	0
chr3	98490341	98490641	M_29007	6.85957	Hsd3b2	98528466	37975	77.35	25.77	3.00155	3.04007	0
chr6	94948495	94948795	M_38018	6.85724	Kbtbd8	95067899	119254	196.52	115.56	1.70059	4.9285	0
chr2	51678608	51678908	M_25111	6.85638	Rbm43	51790529	111771	31.36	5.47	5.73309	0	0
chr15	36402410	36402710	M_15436	6.85558	Ankrd46	36426546	23986	101.4	38.26	2.65029	0	-4.23851
chr12	25909575	25909875	M_9271	6.85505	Id2	25780957	-128768	198.61	109.32	1.81678	3.94568	0
chr14	12091174	12091474	M_13199	6.85498	Fhit	11994546	-96778	156.8	71.84	2.18263	1.31504	-1.42613
chr12	52949368	52949668	M_9553	6.85305	Hectd1	52930523	-18995	78.4	24.99	3.13725	3.75595	0
chr3	27918655	27918955	M_27878	6.85256	Pld1	27837601	-81204	53.31	15.62	3.41293	0	0
chr17	11653609	11653909	M_19020	6.85165	Park2	11033249	-620510	37.63	7.81	4.81818	3.54305	0
chr2	103639729	103640029	M_25867	6.85068	Caprin1	103637797	-2082	88.85	31.23	2.84502	0	0.0521785
chr8	18790033	18790333	M_42246	6.84858	Angpt2	18741551	-48632	37.63	8.59	4.38068	0	-3.919
chr10	87258489	87258789	M_4821	6.84802	Igf1	87321800	63161	41.81	10.93	3.82525	1.55595	-1.71015
chr5	87826016	87826316	M_34405	6.84755	Ugt2b38	87853228	27062	156.8	77.3	2.02846	1.25681	-1.25681
chrX	142207570	142207870	M_47749	6.84737	Amot	141921589	-286131	37.63	7.03	5.35277	-0.0521785	0.0521785
chr9	84392135	84392435	M_46341	6.84697	Bckdhb	83842387	-549898	54.36	12.49	4.35228	0	-3.97216
chr1	60903708	60904008	M_710	6.84499	Ctla4	60965868	62010	255.06	144.45	1.76573	0.574311	-2.59519
chr5	53593984	53594284	M_33952	6.84269	Sel1l3	53604691	10557	48.09	14.05	3.42278	1.00895	-2.19406
chr6	88607948	88608248	M_37796	6.84267	Kbtbd12	88577439	-30659	78.4	29.67	2.6424	3.95312	0
chr1	160898676	160898976	M_2254	6.84237	Pappa2	160887569	-11257	139.03	64.03	2.17133	2.17795	-1.21555
chr11	77177933	77178233	M_7235	6.84113	Coro6	77277414	99331	238.34	135.86	1.75431	0	-1.25681
chr17	49490130	49490430	M_20066	6.84112	LOC100415784	49452285	-37995	58.54	16.4	3.56951	0	0
chr16	29332688	29332988	M_17747	6.84072	Atp13a5	29378818	45980	36.59	7.03	5.20484	0	-4.13958
chr9	115254117	115254417	M_46908	6.83901	Stt3b	115219539	-34728	33.45	5.47	6.11517	1.05834	-2.57038
chr3	31292899	31293199	M_27931	6.83897	Slc7a14	31209241	-83808	151.57	72.62	2.08717	0	0.0521785
chr16	70331151	70331451	M_18425	6.83802	Gbe1	70314331	-16970	150.53	72.62	2.07284	0	-3.95696
chr18	76051530	76051830	M_22210	6.83498	Zbtb7c	75979831	-71849	81.54	29.67	2.74823	1.80411	-2.13756
chr1	184747257	184747557	M_2817	6.83461	Susd4	184695036	-52371	81.54	29.67	2.74823	0	-7.40154
chr3	14746105	14746405	M_27683	6.83417	Car1	14808365	62110	152.62	71.84	2.12444	0	0
chr19	36339004	36339304	M_23293	6.83378	Pcgf5	36453556	114402	72.13	21.86	3.29963	2.83455	-0.0606354
chr9	9212985	9213285	M_44622	6.83276	Arhgap42	9239013	25878	89.9	32.79	2.74169	0	0
chr11	113478562	113478862	M_8532	6.83246	Sstr2	113485570	6858	77.35	24.21	3.19496	8.28923	0
chr14	47261511	47261811	M_13927	6.8313	Cdkn3	47380215	118554	54.36	12.49	4.35228	2.17795	0
chr3	107829656	107829956	M_29214	6.83118	Gstm1	107820891	-8915	126.48	54.66	2.31394	1.92836	-1.57782
chr1	16766936	16767236	M_152	6.83112	Ly96	16678536	-88550	34.5	5.47	6.30713	1.25681	0.0521785
chr12	101631305	101631605	M_10454	6.83098	Ttc7b	101759032	127577	37.63	9.37	4.01601	1.18563	-2.15214
chr13	12642152	12642452	M_11071	6.83078	Ero1lb	12658149	15847	49.13	12.49	3.93355	-0.0521785	0.0521785
chr2	122031844	122032144	M_26136	6.82944	4933406J08Rik	122012007	-19987	43.9	9.37	4.68517	0	0
chr1	66597469	66597769	M_806	6.82751	Unc80	66515020	-82599	218.47	117.9	1.85301	1.25681	0.0521785
chr5	148717219	148717519	M_36276	6.82715	Slc46a3	148706378	-10991	73.17	24.21	3.0223	-0.0530803	-2.81452
chr7	79490798	79491098	M_40442	6.82644	Mctp2	79451481	-39467	168.3	89.01	1.8908	-0.0521785	0
chr8	45794977	45795277	M_42668	6.82617	Fat1	46035561	240434	200.7	103.85	1.9326	3.89477	0
chr19	4020986	4021286	M_22423	6.82508	Ndufv1	4012725	-8411	49.13	13.27	3.70234	1.77008	-2.03158
chr19	46208808	46209108	M_23706	6.82464	Elovl3	46206388	-2570	28.22	4.68	6.02991	1.66841	-1.95894
chr8	14788049	14788349	M_42202	6.82442	Cln8	14888535	100336	29.27	5.47	5.35101	0	0
chr9	102880306	102880606	M_46569	6.82424	Slco2a1	102910818	30362	71.08	24.21	2.93598	-0.0521785	0.0521785
chr6	99535764	99536064	M_38121	6.8241	Eif4e3	99616765	80851	36.59	5.47	6.68921	3.36864	0
chr18	75950372	75950672	M_22206	6.82383	Zbtb7c	75979831	29309	34.5	6.25	5.52	0	-4.795
chr1	58194377	58194677	M_616	6.82357	Aox3	58169979	-24548	25.09	4.68	5.36111	2.29197	-0.994596
chr15	27556522	27556822	M_15303	6.82342	Fam105b	27560448	3776	139.03	67.15	2.07044	0.947073	-2.32412
chr7	94378108	94378408	M_40718	6.82156	Nox4	94395304	17046	70.04	22.64	3.09364	3.01127	0
chr8	118806303	118806603	M_43987	6.82136	Dynlrb2	119028914	222461	176.66	90.58	1.95032	0.195392	-2.86801
chr16	42947791	42948091	M_18173	6.82114	BC002163	42955692	7751	54.36	14.84	3.66307	0	-4.60591
chr6	50681315	50681615	M_37112	6.82081	Npvf	50604392	-77073	107.67	45.29	2.37735	1.25681	-1.25681
chr15	40493674	40493974	M_15553	6.82021	Zfpm2	40486587	-7237	41.81	10.93	3.82525	0	0
chr8	116633670	116633970	M_43920	6.82007	Nudt7	116657478	23658	113.94	52.32	2.17775	1.14373	-2.17795
chr1	90133933	90134233	M_1237	6.81923	Heatr7b1	90123594	-10489	43.9	8.59	5.11059	0.385841	-2.557
chr8	127928357	127928657	M_44438	6.8191	Sipa1l2	128016610	88103	88.85	32.79	2.70967	0	-5.61484
chr9	55429726	55430026	M_45472	6.8191	Isl2	55388955	-40921	82.58	30.45	2.71199	1.17572	-2.17795
chr5	107552042	107552342	M_34894	6.81791	Cdc7	107393340	-158852	197.57	105.41	1.8743	-0.0521785	-1.25681
chr8	67264316	67264616	M_42909	6.81681	Sc4mol	67212375	-52091	78.4	25.77	3.0423	6.67113	0
chr18	8906741	8907041	M_20896	6.8162	Fzd8	9212853	305962	70.04	24.21	2.89302	0	0
chr2	73225827	73226127	M_25499	6.81495	Gpr155	73224455	-1522	49.13	10.93	4.49497	2.28621	-1.20901
chr16	52560516	52560816	M_18323	6.81359	Alcam	52453110	-107556	56.45	14.05	4.01779	0	0
chr11	49835464	49835764	M_6450	6.81253	Rnf130	49838832	3218	88.85	32.01	2.7757	2.22799	-1.05188
chr15	26308758	26309058	M_15283	6.81105	2010-03-11	26238826	-70082	85.72	30.45	2.81511	5.18288	0
chr15	10233063	10233363	M_15161	6.80924	Agxt2	10288333	55120	39.72	10.15	3.9133	1.25681	0.0521785
chr7	114717849	114718149	M_41062	6.80866	Olfml1	114710946	-7053	52.27	13.27	3.93896	2.71778	-0.784392
chr11	77644179	77644479	M_7265	6.80824	Myo18a	77590766	-53563	45.99	13.27	3.46571	1.53757	-1.9384
chr7	125272455	125272755	M_41287	6.80667	Arl6ip1	125273139	534	89.9	35.14	2.55834	1.25681	0.0521785
chr9	29932167	29932467	M_44894	6.8063	Ntm	29770714	-161603	70.04	21.86	3.20403	2.78672	-0.216231
chr16	30792929	30793229	M_17827	6.80584	Fam43a	30599808	-193271	231.02	138.21	1.67151	4.48386	0
chr6	125788202	125788502	M_38721	6.80485	Ano2	125640436	-147916	73.17	24.21	3.0223	2.53194	-1.09989
chr9	22109437	22109737	M_44817	6.80485	Zfp810	22112082	2495	66.9	22.64	2.95495	0	-9.95838
chr4	34741471	34741771	M_30325	6.80411	1810030N24Rik	34725586	-16035	114.99	44.51	2.58346	1.76923	-1.58565
chr4	122613186	122613486	M_31976	6.80171	Mfsd2a	122638431	25095	153.66	71.06	2.1624	0	0
chr14	12698407	12698707	M_13228	6.80055	Ptprg	12386066	-312491	257.15	143.67	1.78987	1.89684	-1.20498
chr2	64281221	64281521	M_25280	6.80042	Fign	63936064	-345307	162.03	78.86	2.05465	0.386844	-2.79683
chr13	104289432	104289732	M_12835	6.79962	Mast4	104124572	-165010	256.11	143.67	1.78263	0	0
chr13	16545043	16545343	M_11114	6.79952	Inhba	16106307	-438886	30.31	4.68	6.4765	1.16959	-2.3706
chr7	56079072	56079372	M_40122	6.7995	Csrp3	56099021	19799	271.79	163.97	1.65756	1.25681	0.0521785
chr1	160663729	160664029	M_2250	6.79928	Pappa2	160887569	223690	127.53	57.78	2.20717	1.25681	-1.25681
chr2	106493473	106493773	M_25944	6.79908	Mpped2	106533615	39992	147.39	74.96	1.96625	6.72588	0
chr1	166861274	166861574	M_2372	6.79897	Xcl1	166865641	4217	27.18	4.68	5.80769	4.57154	0
chr4	11990626	11990926	M_30164	6.79717	Tmem67	12015104	24328	70.04	25.77	2.71789	1.25681	0.0521785
chr8	69212771	69213071	M_42920	6.79681	Npy5r	69211993	-928	37.63	6.25	6.0208	1.25681	-1.25681
chr10	118699933	118700233	M_5441	6.79536	Cand1	118677111	-22972	232.06	137.43	1.68857	0	0
chr10	120935762	120936062	M_5497	6.79207	Rassf3	120913306	-22606	95.13	39.04	2.43673	0	-4.42883
chr13	104076032	104076332	M_12830	6.79145	Mast4	104124572	48390	30.31	5.47	5.54113	0	0
chr17	21228734	21229034	M_19130	6.79124	Zfp160	21145904	-82980	34.5	5.47	6.30713	2.72095	-0.47062
chr6	139711053	139711353	M_39000	6.79111	Pik3c2g	139535771	-175432	61.67	17.96	3.43374	0	0
chr3	132228871	132229171	M_29633	6.79099	Aimp1	132346843	117822	153.66	92.92	1.65368	2.65884	-0.391652
chr4	123259674	123259974	M_32014	6.79094	Macf1	123361603	101779	90.94	34.36	2.64668	0	-9.63514
chr16	81353577	81353877	M_18533	6.79067	Ncam2	81200941	-152786	53.31	14.84	3.59232	9.43311	0
chr6	24914430	24914730	M_36627	6.79047	Tmem229a	24906125	-8455	28.22	4.68	6.02991	4.60252	0
chr6	34846449	34846749	M_36824	6.78994	Wdr91	34860831	14232	215.34	125.71	1.71299	2.87469	0
chr1	102579405	102579705	M_1436	6.78789	Cntnap5b	101669341	-910214	123.35	54.66	2.25668	3.60458	0
chr6	56669026	56669326	M_37283	6.78781	Avl9	56664898	-4278	88.85	32.79	2.70967	0	-3.05434
chr4	104762129	104762429	M_31518	6.78562	Prkaa2	104782503	20224	60.63	20.3	2.9867	4.14035	0
chr12	73494546	73494846	M_9813	6.78558	Rtn1	73509926	15230	43.9	10.93	4.01647	3.53967	0
chr5	145983731	145984031	M_36159	6.78554	Zfp655	145992583	8702	155.75	78.86	1.97502	3.15474	-0.314646
chr5	54353542	54353842	M_33969	6.78549	Stim2	54389761	36069	264.47	152.26	1.73696	2.28639	-0.762458
chr18	64766587	64766887	M_21961	6.78492	Atp8b1	64820654	53917	39.72	9.37	4.23906	0	-3.74282
chr6	6128822	6129122	M_36439	6.78469	Slc25a13	6167173	38201	60.63	17.18	3.5291	2.42356	-0.72542
chr7	86373357	86373657	M_40519	6.78438	Abhd2	86418151	44644	127.53	51.53	2.47487	1.88373	-1.58538
chr15	34673147	34673447	M_15408	6.78298	Nipal2	34608461	-64836	45.99	13.27	3.46571	4.89625	0
chr12	112340685	112340985	M_10786	6.78279	Rcor1	112278008	-62827	78.4	28.11	2.78904	8.75247	0
chr19	49092262	49092562	M_23841	6.78223	Sorcs3	48280514	-811898	93.03	34.36	2.70751	0	0.0521785
chr14	68366676	68366976	M_14454	6.78134	Gnrh1	68363285	-3541	55.4	14.05	3.94306	1.81364	-1.68283
chr6	41432472	41432772	M_36981	6.78031	Prss1	41408928	-23694	91.99	36.7	2.50654	0	-5.40566
chr17	15777847	15778147	M_19109	6.78023	Chd1	15841930	63933	60.63	15.62	3.88156	-0.0521785	0
chr10	94817282	94817582	M_5030	6.77702	Cradd	94786731	-30701	75.26	28.11	2.67734	0.717764	-2.48486
chr12	101650116	101650416	M_10456	6.77633	Ttc7b	101759032	108766	38.68	6.25	6.1888	1.25681	-1.25681
chr12	86280514	86280814	M_10234	6.7762	1110018G07Rik	86311836	31172	57.49	16.4	3.50549	0.726864	-2.56337
chr13	112514444	112514744	M_12970	6.77597	Mier3	112476385	-38209	78.4	28.89	2.71374	2.709	-1.2207
chr9	43348276	43348576	M_45110	6.77502	Pvrl1	43552658	204232	116.03	49.19	2.35881	6.67113	0
chr13	37756027	37756327	M_11560	6.77483	Rreb1	37917906	161729	58.54	17.18	3.40745	1.04756	-2.10284
chr8	107567473	107567773	M_43649	6.77469	Es31	107572498	4875	127.53	66.37	1.9215	-0.0521785	0.0521785
chr19	55468586	55468886	M_23929	6.77423	Vti1a	55390840	-77896	139.03	67.93	2.04667	0	-4.24461
chrX	110000164	110000464	M_47662	6.7734	Pof1b	109812260	-188054	34.5	7.03	4.90754	1.07084	-2.8085
chr7	29511789	29512089	M_39739	6.77264	Fbxo17	29501808	-10131	50.18	14.05	3.57153	-0.0521785	0
chr1	45702204	45702504	M_470	6.77195	Col5a2	45560127	-142227	31.36	1.56	20.1026	1.57145	-1.90553
chr9	94333413	94333713	M_46424	6.77195	1190002N15Rik	94438500	104937	30.31	1.56	19.4295	1.00895	-2.19406
chr3	75279085	75279385	M_28448	6.77195	Pdcd10	75360721	81486	30.31	3.12	9.71474	2.83572	-0.262155
chr2	138181032	138181332	M_26509	6.77195	Btbd3	138082319	-98863	30.31	2.34	12.953	2.7217	-1.05808
chr1	52078943	52079243	M_522	6.77195	Stat4	52065087	-14006	30.31	0.78	38.859	0	-3.37947
chr13	58869671	58869971	M_12150	6.77195	Ntrk2	58907956	38135	30.31	4.68	6.4765	0.190879	-2.87469
chr12	29314042	29314342	M_9322	6.77195	Colec11	29308155	-6037	30.31	3.12	9.71474	0	-8.1847
chr3	135178813	135179113	M_29689	6.77195	Manba	135148574	-30389	29.27	3.12	9.38141	3.51232	0
chr6	15567247	15567547	M_36510	6.77195	Mdfic	15670660	103263	29.27	2.34	12.5085	0	0
chr18	74545830	74546130	M_22119	6.77195	Myo5b	74602272	56292	29.27	4.68	6.25427	0	-5.36527
chr6	120533747	120534047	M_38514	6.77195	Cecr5	120481317	-52580	29.27	3.12	9.38141	0	-4.78409
chr16	46131476	46131776	M_18266	6.77195	Cd96	46120361	-11265	29.27	3.12	9.38141	0	-8.29205
chr5	84142023	84142323	M_34357	6.77195	Tecrl	83784220	-357953	29.27	1.56	18.7628	3.41902	-0.120287
chr8	9501738	9502038	M_42035	6.77195	Fam155a	9771023	269135	29.27	3.12	9.38141	0	0
chr13	64153666	64153966	M_12276	6.77195	Hsd17b3	64190509	36693	29.27	0	29.27	3.49757	0
chr6	149108377	149108677	M_39311	6.77195	4833442J19Rik	149090118	-18409	28.22	3.9	7.2359	0.226637	-2.71364
chr7	82611950	82612250	M_40473	6.77195	Akap13	82600419	-11681	28.22	2.34	12.0598	8.40869	0
chr1	30684713	30685013	M_233	6.77195	Phf3	30920101	235238	28.22	3.12	9.04487	1.72223	-1.80361
chr17	44198508	44198808	M_19856	6.77195	Enpp5	44215794	17136	28.22	2.34	12.0598	0	0
chr11	82340477	82340777	M_7422	6.77195	Gm11426	82446854	106227	28.22	3.9	7.2359	0	0.0521785
chr12	109284774	109285074	M_10672	6.77195	Bcl11b	109241624	-43300	28.22	3.9	7.2359	2.02749	-1.61796
chr16	22663334	22663634	M_17544	6.77195	Dgkg	22657304	-6180	28.22	3.9	7.2359	1.68393	-2.01305
chr3	107974155	107974455	M_29228	6.77195	Amigo1	107989252	14947	27.18	3.9	6.96923	3.13222	0
chrX	152854210	152854510	M_47772	6.77195	4930503H13Rik	152974025	119665	27.18	0.78	34.8462	1.0367	-2.36594
chr15	44217787	44218087	M_15589	6.77195	Eny2	44259656	41719	26.13	3.12	8.375	2.17795	-1.01357
chr5	41202047	41202347	M_33777	6.77195	Rab28	42099394	897197	24.04	3.12	7.70513	0	0
chr8	118168274	118168574	M_43957	6.77131	Maf	118230794	62370	145.3	67.93	2.13897	-0.0521785	-1.25681
chr12	83984146	83984446	M_10137	6.7693	Rgs6	83718024	-266272	120.21	55.44	2.16829	1.25681	-1.25681
chr4	117621247	117621547	M_31848	6.76872	Artn	117602368	-19029	44.95	11.71	3.8386	3.07525	0
chr13	20510444	20510744	M_11157	6.76559	Elmo1	20277293	-233301	40.77	8.59	4.74622	1.43384	-1.69079
chr16	70348940	70349240	M_18428	6.76536	Gbe1	70314331	-34759	57.49	18.74	3.06777	0	-3.9729
chr8	49825753	49826053	M_42803	6.76522	Odz3	49760044	-65859	76.31	27.33	2.79217	-0.0521785	0.0521785
chr17	71707567	71707867	M_20357	6.76425	Gm4566	71691144	-16573	41.81	8.59	4.86729	0	-3.6773
chr9	22107749	22108049	M_44816	6.76403	Zfp810	22112082	4183	84.67	32.01	2.64511	0.226637	-2.71364
chr3	134426275	134426575	M_29663	6.7635	Tacr3	134491970	65545	36.59	7.03	5.20484	0	0
chr16	95849068	95849368	M_18788	6.76157	Ets2	95924013	74795	118.12	50.75	2.32749	2.71277	-0.254989
chr13	3765440	3765740	M_10964	6.75996	Calml3	3803564	37974	120.21	50.75	2.36867	2.07184	-0.776862
chr5	123261356	123261656	M_35410	6.75984	Anapc5	123271348	9842	44.95	10.93	4.11253	3.61948	0
chr10	104608934	104609234	M_5195	6.75949	Tmtc2	105011535	402451	34.5	5.47	6.30713	-0.0521785	-1.25681
chr16	38065010	38065310	M_18122	6.759	Gsk3b	38089086	23926	56.45	14.84	3.80391	5.37378	0
chr5	104828536	104828836	M_34827	6.75874	Spp1	104864136	35450	165.16	85.11	1.94055	1.544	-1.9227
chr9	112688344	112688644	M_46860	6.75835	Arpp21	112137345	-551149	86.76	35.92	2.41537	0	-6.32475
chr2	6701598	6701898	M_24241	6.75676	5031426D15Rik	6849768	148020	34.5	6.25	5.52	2.15653	-1.33482
chr17	5787462	5787762	M_18927	6.75575	Snx9	5841379	53767	166.21	84.33	1.97095	1.96648	-2.02045
chr14	59189537	59189837	M_14177	6.75349	Fgf9	58691522	-498165	38.68	7.81	4.95262	2.92245	-0.331936
chr16	87756173	87756473	M_18600	6.75202	Bach1	87699198	-57125	160.98	81.21	1.98227	1.89545	-1.85991
chr10	18120451	18120751	M_3372	6.75108	Nhsl1	18127480	6879	63.77	18.74	3.40288	1.72223	-1.80361
chr3	38158187	38158487	M_28024	6.75063	Ankrd50	38383738	225401	39.72	7.03	5.65007	2.44839	-1.15413
chr13	69721342	69721642	M_12344	6.75062	Srd5a1	69750341	28849	237.29	128.84	1.84174	2.95198	0
chr10	15468887	15469187	M_3322	6.75021	Nmbr	14480094	-988943	44.95	10.93	4.11253	0	0
chr1	64954356	64954656	M_780	6.75005	Plekhm3	65003398	48892	54.36	12.49	4.35228	2.30514	-1.3834
chr2	159560336	159560636	M_26979	6.74933	Gm826	160153230	592744	61.67	19.52	3.15932	1.25681	0.0521785
chr14	121636915	121637215	M_14940	6.74822	Stk24	121778452	141387	80.49	26.55	3.03164	0	-3.41839
chr15	100489876	100490176	M_16982	6.74731	Smagp	100467296	-22730	105.58	51.53	2.0489	0.955229	-2.32497
chr13	20561768	20562068	M_11158	6.74658	Elmo1	20277293	-284625	58.54	16.4	3.56951	1.962	-1.98413
chr3	18360367	18360667	M_27726	6.74594	Cyp7b1	18143338	-217179	89.9	39.82	2.25766	2.28123	-1.24043
chr2	131696133	131696433	M_26383	6.74585	Erv3	131685483	-10800	90.94	35.14	2.58793	2.57248	-1.22537
chr14	105557801	105558101	M_14814	6.74574	Rbm26	105576544	18593	48.09	13.27	3.62396	4.14639	0
chr6	73640554	73640854	M_37545	6.74527	4931417E11Rik	73419661	-221043	47.04	10.93	4.30375	5.02348	0
chr10	87974190	87974490	M_4848	6.74521	Chpt1	87966715	-7625	44.95	11.71	3.8386	0	-2.87469
chr5	151970651	151970951	M_36382	6.7451	Stard13	151992768	21967	41.81	10.93	3.82525	1.17916	-2.03533
chr6	55133147	55133447	M_37257	6.74438	Inmt	55124984	-8313	285.38	181.15	1.57538	2.17795	-0.750889
chr2	143987362	143987662	M_26553	6.7436	Snord17	144091938	104426	64.81	26.55	2.44105	0	-6.18396
chr8	128516483	128516783	M_44457	6.7423	Kcnk1	128519001	2368	41.81	9.37	4.46211	2.1416	-1.21977
chr4	144606696	144606996	M_32822	6.74182	Dhrs3	144482729	-124117	86.76	38.26	2.26764	1.14701	-2.24389
chr11	103624766	103625066	M_8201	6.74073	Wnt3	103635488	10572	60.63	21.08	2.87619	2.1992	-1.14177
chr15	6171266	6171566	M_15061	6.73992	Dab2	6249788	78372	110.8	48.41	2.28878	4.85766	0
chr1	184540090	184540390	M_2811	6.73941	Capn8	184495137	-45103	101.4	43.73	2.31877	3.06419	0.0247268
chr16	43234348	43234648	M_18188	6.73894	Zbtb20	43247396	12898	83.63	35.14	2.37991	2.55741	-1.2448
chr19	12875225	12875525	M_22773	6.73609	Lpxn	12873098	-2277	29.27	5.47	5.35101	3.3499	0
chr8	87231612	87231912	M_43293	6.73598	Lyl1	87225355	-6407	63.77	18.74	3.40288	1.03763	-2.28664
chr5	9166749	9167049	M_33302	6.73594	Dmtf1	9161776	-5123	62.72	20.3	3.08966	-0.0521785	-1.25681
chr19	8440998	8441298	M_22630	6.73576	C730048C13Rik	8479595	38447	95.13	35.92	2.64839	2.44761	-0.676105
chr13	93430021	93430321	M_12546	6.73561	Serinc5	93381092	-49079	96.17	46.85	2.05272	-0.0521785	0
chr10	79352183	79352483	M_4532	6.73549	Cfd	79353597	1264	56.45	17.96	3.1431	7.75262	0
chr5	87364411	87364711	M_34370	6.73534	Ugt2b1	87355528	-9033	47.04	11.71	4.01708	3.12398	0
chr5	107010037	107010337	M_34886	6.73511	Zfp644	107125849	115662	180.84	89.01	2.03168	2.07401	-1.1031
chr8	26720751	26721051	M_42364	6.73473	Whsc1l1	26712777	-8124	106.62	50.75	2.10089	1.53222	-1.61693
chr3	96451307	96451607	M_28926	6.73273	Itga10	96449506	-1951	219.52	118.69	1.84952	1.41133	-1.86349
chr8	107102095	107102395	M_43626	6.7323	Pdp2	107115367	13122	47.04	14.05	3.34804	-0.0521785	0.0521785
chr8	35088111	35088411	M_42483	6.73107	Rbpms	35040313	-47948	189.2	105.41	1.7949	0	0.0521785
chr15	81111284	81111584	M_16375	6.73105	Mchr1	81065928	-45506	34.5	7.81	4.41741	0	0
chr12	51629698	51629998	M_9530	6.73066	Prkd1	51750210	120362	25.09	3.9	6.43333	0	-2.76804
chr5	125892455	125892755	M_35597	6.73063	Dhx37	125914418	21813	151.57	82.77	1.83122	0	0
chr7	74916243	74916543	M_40342	6.72894	Synm	74904628	-11765	81.54	29.67	2.74823	0	-3.38154
chr3	26503767	26504067	M_27827	6.72773	Spata16	26536552	32635	45.99	14.05	3.27331	3.55457	0
chr8	84773512	84773812	M_43231	6.72645	Il15	84926444	152782	66.9	23.42	2.85653	2.163	-1.98507
chrX	107928884	107929184	M_47656	6.72613	Pou3f4	108009803	80769	105.58	42.95	2.45821	1.11635	-2.26199
chr11	95570978	95571278	M_7807	6.72601	B130006D01Rik	95584899	13771	175.62	91.36	1.92229	2.38432	-0.843445
chr14	31260916	31261216	M_13643	6.72591	Dcp1a	31292750	31684	84.67	35.92	2.35718	3.97141	0
chr9	51911967	51912267	M_45384	6.72462	Gm6981	51856810	-55307	136.94	64.81	2.11295	-0.0521785	-1.25681
chr17	29592909	29593209	M_19467	6.72461	Pim1	29627989	34930	156.8	77.3	2.02846	0	-4.23298
chr8	120272007	120272307	M_44060	6.724	Hsd17b2	120225845	-46312	64.81	18.74	3.45838	0	0
chr3	19165132	19165432	M_27743	6.72244	Pde7a	19211322	46040	66.9	22.64	2.95495	-0.0521785	-1.25681
chr2	154169719	154170019	M_26790	6.72236	Cdk5rap1	154198455	28586	105.58	48.41	2.18095	1.00947	-2.17795
chr17	83906819	83907119	M_20556	6.72158	Cox7a2l	83913673	6704	173.52	86.67	2.00208	1.64105	-1.68741
chr4	152253194	152253494	M_33071	6.72136	Gm833	152071648	-181696	76.31	31.23	2.44348	0	0
chr9	52784172	52784472	M_45389	6.72116	Ddx10	53056217	271895	177.71	92.92	1.91251	0	0.0521785
chr16	24223610	24223910	M_17644	6.72069	Lpp	24393435	169675	246.7	149.14	1.65415	2.17795	-0.929096
chr3	157455845	157456145	M_30009	6.7206	Cth	157588027	132032	57.49	18.74	3.06777	3.43907	0
chr11	64950771	64951071	M_6908	6.72057	AU040829	64976463	25542	78.4	28.89	2.71374	5.19226	0
chr2	31057492	31057792	M_24763	6.71824	Ncs1	31101442	43800	55.4	17.96	3.08463	0	-3.34379
chr7	31139110	31139410	M_39811	6.71663	Lrfn3	31147791	8531	218.47	123.37	1.77085	2.69958	-0.453879
chr4	134379439	134379739	M_32382	6.71488	Tmem57	134409260	29671	95.13	33.58	2.83294	0	-6.99147
chr3	31267231	31267531	M_27929	6.71484	Slc7a14	31209241	-58140	75.26	24.21	3.10863	3.51384	0
chr2	155446140	155446440	M_26847	6.71386	Mir499	155448615	2325	211.16	117.12	1.80294	2.47587	-1.21444
chr11	11823641	11823941	M_5940	6.71299	Ddc	11798147	-25644	28.22	4.68	6.02991	-0.0521785	0.0521785
chr14	52557906	52558206	M_14042	6.71255	Rnase13	52542448	-15608	77.35	30.45	2.54023	0.783033	-2.1897
chr13	8675771	8676071	M_11018	6.71247	Wdr37	8870976	195055	31.36	5.47	5.73309	3.31791	0
chr14	21812298	21812598	M_13392	6.71245	Ap3m1	21871664	59216	76.31	28.89	2.6414	0.870519	-2.65681
chr1	78139612	78139912	M_1040	6.71185	Pax3	78193711	53949	71.08	26.55	2.67721	2.25337	-1.13919
chr9	9354888	9355188	M_44631	6.71059	Arhgap42	9239013	-116025	105.58	46.07	2.29173	3.22931	0
chr14	59779123	59779423	M_14185	6.71056	1700129C05Rik	59761730	-17543	65.86	21.86	3.01281	3.05735	-0.58858
chr15	62578115	62578415	M_15881	6.71039	H2afy3	62051006	-527259	50.18	14.05	3.57153	-0.0521785	0.0521785
chr3	107489907	107490207	M_29178	6.71035	Ahcyl1	107499466	9409	32.41	7.03	4.61024	4.28036	0
chr16	31401960	31402260	M_17855	6.70866	Bdh1	31422382	20272	45.99	11.71	3.92741	3.69312	0
chr7	87609694	87609994	M_40599	6.70706	Furin	87550317	-59527	101.4	38.26	2.65029	3.09841	0
chr10	69364804	69365104	M_4259	6.70484	Ccdc6	69559868	194914	143.21	70.27	2.038	6.10415	0
chr6	57598974	57599274	M_37303	6.70465	Pigy	57642072	42948	33.45	6.25	5.352	1.71383	-1.54144
chr6	43592031	43592331	M_37004	6.7046	Tpk1	43616174	23993	97.22	39.82	2.44149	0.258392	-2.50641
chr14	70129460	70129760	M_14490	6.70453	Chmp7	70132377	2767	67.95	24.21	2.80669	3.55431	0
chr11	77954971	77955271	M_7278	6.70415	Traf4	77979052	23931	36.59	6.25	5.8544	0.154486	-2.88975
chr6	137423733	137424033	M_38950	6.70406	Eps8	137597641	173758	49.13	11.71	4.19556	0	-6.46169
chr5	139804430	139804730	M_35945	6.70372	Adap1	139801418	-3162	67.95	18.74	3.62593	0.957512	-2.16086
chr13	96384858	96385158	M_12623	6.70336	F2r	96388388	3380	32.41	6.25	5.1856	1.37228	-1.88819
chr1	21323743	21324043	M_198	6.70048	Khdc1a	21339757	15864	37.63	8.59	4.38068	0	0
chr10	108322878	108323178	M_5256	6.70024	Syt1	108447675	124647	37.63	8.59	4.38068	0	-6.60491
chr17	51638878	51639178	M_20097	6.69901	Tbc1d5	51318674	-320354	49.13	14.84	3.31065	1.67151	-1.74072
chr13	39462074	39462374	M_11625	6.69853	Slc35b3	39052744	-409480	117.08	56.22	2.08253	2.49098	-1.29565
chr1	139102894	139103194	M_1978	6.69848	Nr5a2	138857025	-246019	108.71	46.85	2.32038	1.25681	-1.25681
chr3	153274341	153274641	M_29979	6.69822	St6galnac3	153388097	113606	43.9	10.93	4.01647	0	-3.97896
chr1	109679478	109679778	M_1498	6.6979	Serpinb8	109486582	-193046	34.5	7.03	4.90754	0	-2.87469
chr10	110357875	110358175	M_5267	6.69788	Csrp2	110357231	-794	75.26	24.21	3.10863	1.23831	-2.36336
chr5	127013822	127014122	M_35616	6.69664	Tmem132c	127722195	708223	35.54	7.81	4.55058	0	-3.71605
chr9	45766185	45766485	M_45211	6.6965	Sidt2	45763332	-3003	199.66	117.12	1.70475	1.25681	-1.25681
chr10	98128895	98129195	M_5119	6.69612	Atp2b1	98377785	248740	42.86	17.18	2.49476	0.30716	-2.91163
chr11	98425393	98425693	M_7921	6.69545	Zpbp2	98412410	-13133	171.43	104.63	1.63844	4.02177	0
chr9	21514661	21514961	M_44761	6.69492	Ldlr	21528037	13226	35.54	7.81	4.55058	1.44538	-1.62502
chr11	22721353	22721653	M_6121	6.69448	B3gnt2	22760336	38833	53.31	12.49	4.26821	0	0
chr3	131039746	131040046	M_29611	6.6939	Sgms2	131047841	7945	53.31	14.84	3.59232	-0.0521785	0.0521785
chr3	85637142	85637442	M_28639	6.69136	Glt28d2	85691440	54148	122.3	55.44	2.20599	0	0
chr2	146800878	146801178	M_26622	6.69122	Xrn2	146838795	37767	93.03	38.26	2.43152	2.17795	-0.613501
chr9	104696780	104697080	M_46624	6.69038	Cpne4	104472117	-224813	103.49	41.38	2.50097	2.17795	-1.14542
chr17	65095103	65095403	M_20270	6.68952	Man2a1	64950988	-144265	111.85	50.75	2.20394	0	-4.18602
chr11	66846773	66847073	M_6918	6.68937	Tmem220	66838655	-8268	42.86	9.37	4.57417	1.90354	-2.0459
chr9	74223289	74223589	M_46147	6.68732	Wdr72	73958140	-265299	108.71	49.19	2.21	1.8478	-2.03882
chr3	75725548	75725848	M_28457	6.68715	Golim4	75760753	35055	134.85	67.15	2.00819	-0.0521785	-1.25681
chr15	77107706	77108006	M_16201	6.68701	Rbm9	77137483	29627	109.76	46.85	2.3428	1.08178	-2.03266
chr4	72944788	72945088	M_31032	6.68669	Gm11487	73066106	121168	28.22	3.9	7.2359	3.15092	0
chr10	53713775	53714075	M_3929	6.68615	Man1a	53795602	81677	51.22	13.27	3.85983	1.25681	-1.25681
chr7	137707576	137707876	M_41583	6.68613	Tacc2	137720997	13271	28.22	5.47	5.15905	2.80015	-0.761856
chr19	46206246	46206546	M_23705	6.6861	Elovl3	46206388	-8	57.49	24.21	2.37464	2.02992	-1.16086
chr5	151735124	151735424	M_36361	6.68603	Kl	151755181	19907	95.13	39.82	2.389	0	0
chr5	147488432	147488732	M_36217	6.68599	Gpr12	147396815	-91767	78.4	33.58	2.33472	0	-3.93856
chr12	113341316	113341616	M_10842	6.68523	Aspg	113344893	3427	82.58	31.23	2.64425	1.25681	0.0521785
chr2	67559387	67559687	M_25323	6.68438	Xirp2	67284058	-275479	70.04	24.99	2.80272	1.19622	-2.24178
chr2	109532971	109533271	M_25958	6.68417	Bdnf	109514856	-18265	36.59	7.81	4.68502	0	-2.95816
chrX	18674610	18674910	M_47302	6.68353	Mir221	18723514	48754	36.59	8.59	4.2596	0	0
chr6	38978943	38979243	M_36949	6.68352	Parp12	39068348	89255	35.54	6.25	5.6864	1.90354	-2.0459
chr12	76784609	76784909	M_9898	6.68282	Wdr89	76770524	-14235	33.45	7.81	4.28297	3.37212	0
chr8	24003321	24003621	M_42303	6.68264	Myst3	23970010	-33461	63.77	19.52	3.26691	1.25681	-1.25681
chr18	67807647	67807947	M_22042	6.68165	Psmg2	67801252	-6545	42.86	14.05	3.05053	0	-4.13032
chr2	52154401	52154701	M_25119	6.68159	Neb	52194318	39767	35.54	8.59	4.13737	0	0
chr5	38302074	38302374	M_33749	6.6808	Msx1	38215824	-86400	145.3	71.06	2.04475	-0.0521785	0.0521785
chr14	66407917	66408217	M_14394	6.68074	Pbk	66424747	16680	137.98	66.37	2.07895	1.51205	-1.4773
chr1	176483810	176484110	M_2604	6.68059	Fmn2	176431955	-52005	33.45	6.25	5.352	-0.0521785	-1.25681
chr5	123567849	123568149	M_35430	6.67806	Rhof	123582638	14639	71.08	24.99	2.84434	0	-3.26526
chr6	96070526	96070826	M_38047	6.67799	Fam19a1	96063147	-7529	45.99	10.93	4.20769	5.10584	0
chr3	98448179	98448479	M_29002	6.67791	Hsd3b5	98449457	1128	32.41	6.25	5.1856	1.25681	0.0521785
chr1	37934922	37935222	M_364	6.6776	Lipt1	37929050	-6022	165.16	88.23	1.87193	0	0
chr5	74475491	74475791	M_34243	6.67736	Usp46	74464436	-11205	114.99	50.75	2.26581	2.87469	-0.0939399
chr18	64768977	64769277	M_21963	6.67722	Atp8b1	64820654	51527	71.08	25.77	2.75825	2.64612	-0.465924
chr9	105656638	105656938	M_46628	6.67701	Col6a6	105730415	73627	141.12	70.27	2.00825	2.17795	-0.571714
chr18	74517954	74518254	M_22118	6.67691	Ccdc11	74442753	-75351	42.86	13.27	3.22984	-0.0521785	0.0521785
chr18	45736650	45736950	M_21574	6.67574	Kcnn2	45719807	-16993	32.41	8.59	3.77299	2.42621	-0.387713
chr2	135681277	135681577	M_26490	6.67445	Plcb4	135567565	-113862	102.44	42.16	2.42979	4.09533	0
chr1	7094336	7094636	M_39	6.67366	Pcmtd1	7079000	-15486	54.36	16.4	3.31463	0.608818	-2.35657
chr4	37044893	37045193	M_30361	6.67324	Lingo2	36898777	-146266	31.36	5.47	5.73309	2.11214	-1.28636
chr10	48000678	48000978	M_3886	6.67306	Grik2	49508560	1507732	44.95	10.15	4.42857	0	0
chr14	63522185	63522485	M_14277	6.67266	Wdfy2	63456526	-65809	79.45	34.36	2.31228	0	0
chr11	109962785	109963085	M_8446	6.67021	Abca8a	109957251	-5684	232.06	137.43	1.68857	0	0
chr16	9527420	9527720	M_17224	6.6695	Grin2a	9992626	465056	201.75	122.59	1.64573	-0.0521785	0.0521785
chr6	42977866	42978166	M_36996	6.6695	Olfr444	42905498	-72518	35.54	7.03	5.05548	1.76965	-1.80521
chr3	149535241	149535541	M_29931	6.6694	Lphn2	148617599	-917792	38.68	8.59	4.50291	3.63667	0
chr4	104581154	104581454	M_31507	6.6672	1700024P16Rik	104586060	4756	53.31	17.18	3.10303	0	-6.99147
chr2	4922735	4923035	M_24163	6.66638	Mcm10	4933837	10952	103.49	40.6	2.54901	2.79312	-0.167157
chr9	74097355	74097655	M_46136	6.66587	Wdr72	73958140	-139365	62.72	19.52	3.21311	2.61484	-1.19383
chr12	80505542	80505842	M_9986	6.66568	Rad51l1	80398268	-107424	58.54	15.62	3.74776	1.25681	-1.25681
chr5	130779354	130779654	M_35690	6.6652	Tyw1	130731488	-48016	109.76	49.97	2.19652	3.60458	0
chr11	112937716	112938016	M_8512	6.66453	2610035D17Rik	113063152	125286	84.67	32.01	2.64511	1.61756	-1.44387
chr12	21151039	21151339	M_9208	6.66369	Asap2	21117616	-33573	32.41	10.93	2.96523	1.60609	-2.01466
chr3	69162261	69162561	M_28424	6.66353	Ppm1l	69120839	-41572	98.26	42.95	2.28778	1.79747	-1.85069
chr14	73653071	73653371	M_14571	6.66228	Lpar6	73637697	-15524	119.17	74.18	1.6065	3.44839	0
chr7	36207251	36207551	M_39905	6.66222	Ccdc123	36182111	-25290	36.59	6.25	5.8544	-0.0521785	-1.25681
chr6	29762177	29762477	M_36703	6.66209	Ahcyl2	29718442	-43885	181.89	101.51	1.79184	6.67113	0
chr9	94358778	94359078	M_46427	6.66161	1190002N15Rik	94438500	79572	86.76	31.23	2.7781	-0.0521785	0.0521785
chr8	75541634	75541934	M_43116	6.66045	F2rl3	75285778	-256006	155.75	81.99	1.89962	0	0
chr4	115269377	115269677	M_31763	6.66028	Cyp4a32	115273542	4015	163.07	91.36	1.78492	0	-5.53511
chr14	9100368	9100668	M_13169	6.66008	Acox2	9091533	-8985	62.72	21.08	2.97533	2.79766	-0.150693
chr3	138070568	138070868	M_29748	6.65983	Adh4	138078460	7742	38.68	9.37	4.12807	1.00895	-2.19406
chr1	62018510	62018810	M_723	6.6578	Pard3b	61685397	-333263	45.99	10.93	4.20769	1.52384	-1.76811
chr6	136942053	136942353	M_38938	6.65742	Pde6h	136903043	-39160	51.22	14.84	3.45148	0	0
chr11	56783283	56783583	M_6649	6.65704	Gria1	56825192	41759	37.63	8.59	4.38068	0	-5.2316
chr2	170085799	170086099	M_27406	6.65538	Zfp217	169968175	-117774	29.27	2.34	12.5085	0	-6.46169
chr19	26494361	26494661	M_23015	6.65538	Smarca2	26679649	185138	29.27	0	29.27	2.93423	0
chr3	54490151	54490451	M_28200	6.65538	Fam48a	54497026	6725	29.27	1.56	18.7628	1.25681	-1.25681
chrX	147926591	147926891	M_47758	6.65538	Phf8	147955214	28473	29.27	3.9	7.50513	0	-3.39159
chr2	151495204	151495504	M_26698	6.65538	Gm14160	151494269	-1085	29.27	2.34	12.5085	0	-2.95816
chr4	124014806	124015106	M_32039	6.65538	Pou3f1	124334888	319932	29.27	1.56	18.7628	0	0
chr6	112816336	112816636	M_38259	6.65538	Srgap3	112897260	80774	29.27	1.56	18.7628	9.11136	0
chr9	22022748	22023048	M_44806	6.65538	1810064F22Rik	22018304	-4594	28.22	1.56	18.0897	0	0
chr7	144172363	144172663	M_41703	6.65538	Mgmt	144086293	-86220	28.22	1.56	18.0897	4.08156	0
chr14	30655178	30655478	M_13624	6.65538	Cacna2d3	30535050	-120278	28.22	1.56	18.0897	2.92634	-0.335211
chr16	41726583	41726883	M_18163	6.65538	Lsamp	41533454	-193279	28.22	2.34	12.0598	4.04128	0
chr5	49364849	49365149	M_33876	6.65538	Kcnip4	49280796	-84203	28.22	2.34	12.0598	0.477273	-3.02014
chr6	89830865	89831165	M_37837	6.65538	Vmn1r43	89820448	-10567	28.22	3.9	7.2359	-0.0521785	0.0521785
chr16	56468159	56468459	M_18356	6.65538	Abi3bp	56477958	9649	28.22	1.56	18.0897	1.49598	-2.03786
chr4	115075142	115075442	M_31750	6.65538	Cyp4a12b	115084228	8936	27.18	3.12	8.71154	6.59581	0
chr6	85928185	85928485	M_37687	6.65538	Dusp11	85911661	-16674	27.18	3.9	6.96923	2.57048	-1.28626
chr6	128595814	128596114	M_38779	6.65538	Clec2h	128612403	16439	27.18	0	27.18	0	-7.51952
chr10	88182016	88182316	M_4850	6.65538	Gm4925	88193846	11680	27.18	4.68	5.80769	2.42199	-1.14397
chr3	111978704	111979004	M_29272	6.65538	Amy2b	112959645	980791	27.18	2.34	11.6154	0.255515	-2.84128
[truncated: 1,430 more rows]

## Sheet: Sup3B RXR score>6 F
Table S3B: Female preferential RXR-binding sites: Female RXR peaks, RXR score >6; related to Table 1
RF_peak_chr	RF_peak_start	RF_peak_end	RF_peak_id	RXR score F	RF_peak_closest_gene	gene_tss	d_RF_peak_to_gene_tss	RF_peak_height	peak_height_from_RM	peak ratio F/M	Pol2 score F	Pol2score M
chr10	33570562	33570862	F_3608	-10.6572	Sult3a1	33577527	6815	188.18	7.32	25.7077	-9.05725	0
chr6	37567660	37567960	F_35791	-9.9745	Akr1d1	37480172	-87638	121.03	7.32	16.5342	-3.26526	0
chr10	33507420	33507720	F_3601	-9.64058	Gm4794	33501921	-5649	145.23	13.59	10.6865	-5.58251	0
chr19	3955050	3955350	F_21763	-9.60195	Aldh3b2	3972327	17127	103.07	4.18	24.6579	-1.25681	-0.0521785
chr9	21473858	21474158	F_43539	-9.51868	Smarca4	21420612	-53396	132.74	12.54	10.5853	-2.74419	0.353902
chr5	122453605	122453905	F_34323	-9.43924	Cux2	122497834	44079	203.8	42.86	4.75502	-3.4278	0
chr9	103440970	103441270	F_45421	-9.37929	Bfsp2	103382658	-58462	81.99	0	81.99	0	0
chr5	122449010	122449310	F_34322	-9.36148	Cux2	122497834	48674	245.18	55.4	4.42563	-3.4278	0
chr4	131466453	131466753	F_31266	-9.32968	Srsf4	131429553	-37050	89.79	8.36	10.7404	-2.56397	0.355624
chr7	14241418	14241718	F_38247	-9.1928	Sult2a5	14209315	-32253	90.58	3.14	28.8471	0.0521785	0
chr1	167436493	167436793	F_2298	-9.10989	Adcy10	167415313	-21330	94.48	7.32	12.9071	-1.25681	-0.0521785
chr8	91869467	91869767	F_42187	-9.10041	Sall1	91568061	-301556	117.9	12.54	9.40191	-5.76777	0
chr19	3959119	3959419	F_21765	-9.03904	Aldh3b2	3972327	13058	115.56	14.63	7.89884	-1.25681	-0.0521785
chr8	91443297	91443597	F_42154	-9.02177	Sall1	91568061	124614	80.42	3.14	25.6115	-5.76777	0
chr7	14716905	14717205	F_38259	-9.02177	Sult2a3	14708339	-8716	77.3	1.05	73.619	0	0
chr11	50463719	50464019	F_6276	-9.00217	Adamts2	50415586	-48283	114	13.59	8.38852	0	0
chr4	6864353	6864653	F_29216	-8.97482	Tox	6917870	53367	146.8	21.95	6.68793	-2.17795	0
chr7	14787900	14788200	F_38261	-8.94187	Sult2a6	14840219	52169	146.8	23	6.38261	0.0521785	0
chr9	100891712	100892012	F_45345	-8.91843	Pccb	100935294	43432	124.15	16.73	7.4208	-1.25681	1.25681
chr10	106378542	106378842	F_5096	-8.90374	Acss3	106560720	182028	127.27	20.91	6.08656	-3.88249	0
chr7	26766213	26766513	F_38480	-8.86599	Cyp2b13	26846513	80150	77.3	5.23	14.7801	-7.35831	0
chr1	181487052	181487352	F_2596	-8.84709	Cnst	181476659	-10543	103.85	11.5	9.03043	-2.87469	0.15936
chr5	146194618	146194918	F_35118	-8.81122	Cyp3a16	146230592	35824	151.48	30.31	4.99769	-2.17795	0
chr9	21438580	21438880	F_43536	-8.78637	Smarca4	21420612	-18118	98.38	9.41	10.4548	-2.74419	0.353902
chr10	33567016	33567316	F_3607	-8.7625	Sult3a1	33577527	10361	132.74	25.09	5.29055	-9.05725	0
chr7	27093920	27094220	F_38499	-8.7527	Cyp2a4	27092210	-1860	71.06	3.14	22.6306	-9.05725	0
chr19	39580908	39581208	F_22741	-8.73095	Cyp2c39	39585311	4253	114	17.77	6.41531	-6.98686	0
chr10	33510308	33510608	F_3603	-8.69516	Gm4794	33501921	-8537	67.93	4.18	16.2512	-5.58251	0
chr8	112511722	112512022	F_42599	-8.68249	Tat	112514335	2463	114.78	20.91	5.48924	-4.19558	0
chr1	155545646	155545946	F_2049	-8.67439	Rgs16	155587482	41686	225.66	73.17	3.08405	-10.0886	0
chr8	92039997	92040297	F_42194	-8.67411	Sall1	91568061	-472086	108.53	19.86	5.46475	-5.76777	0
chr7	27092017	27092317	F_38498	-8.66822	Cyp2a4	27092210	43	62.47	4.18	14.945	-9.05725	0
chr9	25377968	25378268	F_43665	-8.63363	Eepd1	25289181	-88937	185.06	52.27	3.54046	-2.74167	0.655943
chr5	146617360	146617660	F_35135	-8.62407	Cyp3a44	146617450	-60	67.93	9.41	7.21892	-7.08634	0
chr6	115374557	115374857	F_37254	-8.62386	Pparg	115311238	-63469	94.48	14.63	6.45796	-1.25681	-0.0521785
chr2	126602284	126602584	F_25562	-8.62187	Usp50	126609196	6762	110.88	21.95	5.05148	-1.68647	1.39067
chr12	103861977	103862277	F_10289	-8.61948	Chga	103793178	-68949	120.25	27.18	4.42421	0	0
chr10	33572593	33572893	F_3609	-8.61788	Sult3a1	33577527	4784	72.62	7.32	9.92077	-9.05725	0
chr1	99511195	99511495	F_1353	-8.55486	D1Ertd622e	99558595	47250	117.12	23	5.09217	-3.29592	0
chr9	23856010	23856310	F_43625	-8.53957	Npsr1	23902461	46301	95.26	18.82	5.06164	0	0
chr7	13879339	13879639	F_38244	-8.52825	Lig1	13864174	-15315	60.9	6.27	9.71292	0	0
chr5	146397945	146398245	F_35126	-8.50497	Cyp3a41b	146345599	-52496	99.16	15.68	6.32398	0.0521785	0
chr2	163468396	163468696	F_26378	-8.48708	0610039K10Rik	163470585	2039	58.56	1.05	55.7714	-3.91975	0
chr4	106440212	106440512	F_30663	-8.48395	Acot11	106472436	32074	99.16	16.73	5.92708	0.0521785	0
chr1	181574282	181574582	F_2606	-8.48209	Sccpdh	181598361	23929	74.96	8.36	8.96651	0	0
chr19	44611922	44612222	F_22982	-8.42873	Sec31b	44620338	8266	110.1	25.09	4.3882	-2.17795	0
chr9	88222216	88222516	F_45156	-8.42507	Nt5e	88222446	80	136.64	31.36	4.35714	-2.87469	0
chr9	103409281	103409581	F_45420	-8.38962	Bfsp2	103382658	-26773	55.44	1.05	52.8	0	0
chr9	22224958	22225258	F_43593	-8.38641	9530077C05Rik	22216020	-9088	120.25	24.04	5.00208	-1.25681	-0.0521785
chr14	31668531	31668831	F_13297	-8.37103	Mustn1	31692442	23761	81.21	9.41	8.63018	-1.56117	1.80292
chr7	46470804	46471104	F_38775	-8.3531	Gm16387	46519904	48950	78.86	11.5	6.85739	0	0
chr19	3950296	3950596	F_21762	-8.35197	Unc93b1	3935185	-15261	85.11	14.63	5.8175	-1.51724	1.60125
chr12	118788186	118788486	F_10685	-8.33896	Rapgef5	118754951	-33385	53.1	4.18	12.7033	0.0521785	-0.0521785
chr5	36182280	36182580	F_32735	-8.33256	Afap1	36235967	53537	125.71	26.13	4.81095	0	0
chr15	60680149	60680449	F_15390	-8.31316	Fam84b	60656635	-23664	90.58	13.59	6.66519	-1.64368	1.43498
chr17	43805628	43805928	F_19284	-8.30973	Cyp39a1	43804373	-1405	71.84	6.27	11.4577	-1.25681	0
chr1	136060072	136060372	F_1781	-8.30641	Chi3l1	136078980	18758	135.08	37.63	3.58969	0	0
chr5	146730082	146730382	F_35147	-8.29031	Cyp3a11	146691430	-38802	99.95	18.82	5.31084	-6.23702	0
chr5	35349370	35349670	F_32709	-8.28694	Hgfac	35384201	34681	56.22	4.18	13.4498	-2.83721	0.199892
chr10	60623452	60623752	F_3999	-8.26579	Tbata	60634711	11109	125.71	33.45	3.75815	0	0
chr1	73718876	73719176	F_857	-8.25217	Pinc	73454143	-264883	60.9	5.23	11.6444	0	0
chr2	32107391	32107691	F_24126	-8.24396	Uck1	32115625	8084	113.22	27.18	4.16556	-2.08737	0.73389
chr10	120073132	120073432	F_5327	-8.20361	Hmga2	119913991	-159291	97.6	14.63	6.67122	0	0
chr1	132660750	132661050	F_1604	-8.20095	AA986860	132628552	-32348	174.9	54.36	3.21744	-2.11307	1.15803
chr4	49566350	49566650	F_29768	-8.19902	Aldob	49562355	-4145	179.59	72.13	2.48981	-7.66119	0
chr9	21474826	21475126	F_43540	-8.18895	Ldlr	21528037	53061	75.74	10.45	7.24785	-2.13744	1.11365
chr9	22222009	22222309	F_43592	-8.18815	9530077C05Rik	22216020	-6139	80.42	10.45	7.69569	-1.25681	-0.0521785
chr6	125525127	125525427	F_37596	-8.18121	Vwf	125502980	-22297	101.51	21.95	4.6246	0	0
chr19	3957710	3958010	F_21764	-8.17846	Aldh3b2	3972327	14467	49.19	4.18	11.7679	-1.25681	-0.0521785
chr3	98654192	98654492	F_28198	-8.17769	Hsd3b1	98663717	9375	103.07	20.91	4.92922	0.0521785	-0.0521785
chr5	73339565	73339865	F_33231	-8.15976	Slain2	73305555	-34160	69.49	9.41	7.3847	-1.82322	1.80173
chr4	154616461	154616761	F_32198	-8.15532	2610002J02Rik	154624074	7463	57	5.23	10.8987	-0.957923	2.17795
chr6	108656093	108656393	F_37128	-8.14205	Bhlhe40	108610622	-45621	82.77	13.59	6.09051	-6.93969	0
chr6	54408225	54408525	F_36124	-8.12125	Wipf3	54402876	-5499	82.77	13.59	6.09051	-3.4278	0
chr6	88242356	88242656	F_36659	-8.11488	Dnajb8	88172261	-70245	84.33	16.73	5.04065	0	0
chr12	56160296	56160596	F_9354	-8.09939	2700097O09Rik	56181097	20651	128.06	32.41	3.95125	-2.17795	1.1622
chr2	65064623	65064923	F_24605	-8.098	Cobll1	65076683	11910	59.34	6.27	9.46411	-2.11341	0.979276
chr14	119105638	119105938	F_14496	-8.08125	Abcc4	119105441	-347	50.75	9.41	5.3932	0.0521785	0
chr7	31710444	31710744	F_38673	-8.06353	Hamp2	31709200	-1394	48.41	1.05	46.1048	-8.0034	0
chr4	106426645	106426945	F_30661	-8.05478	Fam151a	106406519	-20276	65.59	8.36	7.84569	0	0
chr3	52409544	52409844	F_27408	-8.04252	Foxo1	52072258	-337436	70.27	11.5	6.11043	-3.11217	0
chr15	83910281	83910581	F_16091	-8.03626	Efcab6	83895779	-14652	73.4	11.5	6.38261	0	0
chr9	42295026	42295326	F_43869	-8.0253	Tbcel	42280309	-14867	62.47	11.5	5.43217	-0.923172	1.97783
chr15	81605280	81605580	F_15978	-8.02453	Tef	81633102	27672	116.34	42.86	2.71442	-2.40345	0.805728
chr9	115390134	115390434	F_45753	-8.01621	Stt3b	115219539	-170745	61.69	9.41	6.55579	-1.95617	1.57831
chr9	88165753	88166053	F_45154	-8.00327	Nt5e	88222446	56543	117.9	29.27	4.02802	-2.87469	0
chr15	83970186	83970486	F_16096	-7.99696	Pnpla5	83953605	-16731	149.92	48.09	3.11749	-5.37378	0
chr12	16637264	16637564	F_8910	-7.99453	Ntsr2	16660275	22861	210.04	86.76	2.42093	0	0
chr18	79282804	79283104	F_21601	-7.99346	Setbp1	79306130	23176	81.21	14.63	5.55092	0	0
chr1	189713005	189713305	F_2845	-7.97575	Esrrg	189821737	108582	154.6	52.27	2.95772	0	0
chr1	181479705	181480005	F_2593	-7.97485	Cnst	181476659	-3196	57.78	6.27	9.21531	-2.87469	0.15936
chr9	48531747	48532047	F_44090	-7.97456	Zbtb16	48644050	112153	191.3	79.45	2.4078	-4.10847	0
chr5	146403122	146403422	F_35127	-7.97433	Cyp3a41b	146345599	-57673	99.16	25.09	3.95217	0.0521785	0
chr19	8040432	8040732	F_21963	-7.97178	AB056442	8040517	-65	99.95	21.95	4.55353	-1.25681	0
chr12	74456080	74456380	F_9605	-7.96737	Slc38a6	74387841	-68389	73.4	11.5	6.38261	-1.25681	-0.0521785
chr17	84804988	84805288	F_20028	-7.95952	Thada	84865548	60410	101.51	24.04	4.22255	-1.25681	1.25681
chr1	132663735	132664035	F_1605	-7.9572	Fcamr	132697478	33593	96.04	27.18	3.53348	0	0
chr3	105691922	105692222	F_28352	-7.94395	Adora3	105673775	-18297	87.45	15.68	5.57717	0	0
chr2	101568050	101568350	F_25107	-7.94135	Traf6	101518596	-49604	45.29	5.23	8.65966	-1.57408	1.73588
chrX	47964752	47965052	F_46307	-7.94135	6720401G13Rik	47988435	23533	40.6	5.23	7.76291	-1.25681	-0.0521785
chr7	27088509	27088809	F_38496	-7.93909	Cyp2a4	27092210	3551	105.41	34.5	3.05536	-9.05725	0
chr7	14209066	14209366	F_38245	-7.93615	Sult2a5	14209315	99	119.47	32.41	3.68621	0.0521785	0
chr5	43440617	43440917	F_32815	-7.93267	Cpeb2	43624701	183934	107.75	33.45	3.22123	-1.63456	1.42461
chr11	75384292	75384592	F_6961	-7.93166	Pitpna	75401609	17167	89.79	19.86	4.52115	-2.06552	1.86564
chr6	31050168	31050468	F_35647	-7.91734	Mir29b-1	31013093	-37225	161.63	64.81	2.49391	0	3.18437
chr8	91458674	91458974	F_42158	-7.91395	Sall1	91568061	109237	51.53	6.27	8.2185	-5.76777	0
chr9	99071742	99072042	F_45322	-7.90387	Pik3cb	99040630	-31262	220.19	111.85	1.96862	-2.87469	0.168708
chr11	16695085	16695385	F_5821	-7.90159	Egfr	16652205	-43030	166.32	61.67	2.69694	0	8.90187
chr6	31091407	31091707	F_35656	-7.89565	Mir29b-1	31013093	-78464	149.92	54.36	2.75791	0	3.18437
chr9	25328449	25328749	F_43660	-7.8877	Eepd1	25289181	-39418	68.71	9.41	7.30181	-2.74167	0.655943
chr6	37629930	37630230	F_35795	-7.88761	Akr1d1	37480172	-149908	86.67	20.91	4.14491	-3.26526	0
chr4	148524413	148524713	F_31977	-7.88453	Apitd1	148511709	-12854	238.15	120.21	1.98112	0	0
chr19	44489161	44489461	F_22974	-7.87834	Scd1	44482199	-7112	64.03	9.41	6.80446	-10.5728	0
chr19	25296850	25297150	F_22322	-7.87726	Kank1	25311691	14691	48.41	3.14	15.4172	-1.25681	1.25681
chr14	119238685	119238985	F_14508	-7.87726	Cldn10a	119187092	-51743	46.85	3.14	14.9204	0	0
chr5	30833521	30833821	F_32537	-7.87643	Cib4	30848209	14538	47.63	6.27	7.59649	0	0
chr18	80308976	80309276	F_21604	-7.87387	Adnp2	80348221	39095	100.73	21.95	4.58907	-1.5879	1.87958
chr12	16625304	16625604	F_8909	-7.87035	Lpin1	16596576	-28878	213.95	97.22	2.20068	-8.21776	0
chr4	130141572	130141872	F_31239	-7.86858	Nkain1	130125704	-16018	54.66	8.36	6.53828	0	0
chr17	31995021	31995321	F_19006	-7.86648	Sik1	31992737	-2434	60.12	8.36	7.19139	-5.13837	0
chr2	127999939	128000239	F_25609	-7.85993	Bcl2l11	127951773	-48316	164.75	61.67	2.67148	-3.84621	0
chr15	44508087	44508387	F_15151	-7.85863	Ebag9	44451186	-57051	47.63	6.27	7.59649	-2.17795	1.22158
chrX	100746816	100747116	F_46567	-7.85337	Gm9159	100740838	-6128	102.29	26.13	3.91466	-2.43958	1.19275
chr7	56726697	56726997	F_38985	-7.8528	Dbx1	56892205	165358	147.58	52.27	2.82342	0	0
chr5	23917561	23917861	F_32427	-7.8487	Accn3	23919268	1557	49.97	7.32	6.8265	-1.9895	1.53913
chr19	8327045	8327345	F_21967	-7.84228	D630002G06Rik	8293329	-33866	61.69	12.54	4.91946	0	0
chr17	28649705	28650005	F_18830	-7.84065	4930511I11Rik	28667805	17950	210.82	102.44	2.05799	0	0
chr4	87297393	87297693	F_30275	-7.84063	Mllt3	87679311	381768	52.32	8.36	6.25837	0.0521785	-0.0521785
chr1	133061003	133061303	F_1629	-7.839	Lgtn	133049783	-11370	127.27	37.63	3.38214	-2.35111	0.725923
chr2	164729123	164729423	F_26421	-7.83754	Zfp335	164737250	7977	56.22	7.32	7.68033	-1.06552	2.23069
chr6	37620774	37621074	F_35794	-7.83485	Akr1d1	37480172	-140752	114	36.59	3.11561	-3.26526	0
chr2	166711666	166711966	F_26531	-7.82996	Cse1l	166731595	19779	111.66	33.45	3.33812	-1.85163	1.41647
chr6	88453031	88453331	F_36670	-7.8291	Sec61a1	88468794	15613	91.36	20.91	4.3692	-2.3009	1.36596
chr19	32270700	32271000	F_22492	-7.82716	Asah2	32177630	-93220	54.66	10.45	5.23062	0.0521785	-0.0521785
chr15	60681386	60681686	F_15391	-7.82084	Fam84b	60656635	-24901	135.86	44.95	3.02247	-1.64368	1.43498
chr12	85951178	85951478	F_10003	-7.81099	Abcd4	85958416	7088	42.16	3.14	13.4268	-1.25681	1.25681
chr18	67738831	67739131	F_21383	-7.80859	Spire1	67712375	-26606	128.84	36.59	3.52118	0	0
chr2	127857899	127858199	F_25600	-7.80751	Bcl2l11	127951773	93724	104.63	25.09	4.17019	-3.84621	0
chr9	113742687	113742987	F_45707	-7.79835	Clasp2	113650590	-92247	159.29	60.63	2.62725	-1.25681	1.25681
chr7	27731278	27731578	F_38527	-7.79821	Cyp2a22	27724405	-7023	58.56	12.54	4.66986	-3.88249	0
chr17	28557119	28557419	F_18818	-7.79544	Tulp1	28502088	-55181	81.21	17.77	4.57006	0	0
chr16	17929834	17930134	F_16936	-7.795	Slc25a1	17928312	-1672	59.34	10.45	5.67847	0	3.72843
chr15	60577342	60577642	F_15387	-7.79309	9930014A18Rik	60654519	77027	53.1	7.32	7.2541	-1.68741	1.59947
chr13	102046733	102047033	F_12449	-7.78976	Slc30a5	101603382	-443501	142.11	53.31	2.66573	-0.431646	3.05404
chr7	133417658	133417958	F_40259	-7.78889	Sbk1	133416132	-1676	91.36	24.04	3.80033	-5.61747	0
chr5	122458249	122458549	F_34324	-7.78402	Cux2	122497834	39435	45.29	5.23	8.65966	-3.4278	0
chr6	131333991	131334291	F_37686	-7.78098	Csda	131338468	4327	63.25	9.41	6.72157	-1.25681	1.25681
chr3	98697105	98697405	F_28205	-7.77889	Hao2	98697153	-102	83.55	21.95	3.80638	-2.87469	0
chr1	169288694	169288994	F_2340	-7.77696	Aldh9a1	169280121	-8723	85.11	21.95	3.87745	0	3.71329
chr15	27421906	27422206	F_14876	-7.77476	Ank	27396431	-25625	62.47	11.5	5.43217	-2.46236	0.568571
chr17	25608394	25608694	F_18675	-7.77328	Tekt4	25608534	-10	53.1	7.32	7.2541	0.0521785	0
chr19	18847504	18847804	F_22190	-7.7679	Trpm6	18824472	-23182	108.53	31.36	3.46078	0	0
chr6	51496109	51496409	F_36032	-7.76176	Snx10	51473901	-22358	143.67	48.09	2.98752	-3.05434	0
chr16	78481878	78482178	F_17922	-7.7604	D16Ertd472e	78576913	94885	102.29	28.22	3.62473	-1.25681	1.25681
chr5	23549219	23549519	F_32417	-7.76008	Fam126a	23536501	-12868	92.14	21.95	4.19772	0.0521785	-0.0521785
chr5	23914619	23914919	F_32426	-7.75764	Accn3	23919268	4499	76.52	15.68	4.8801	-1.9895	1.53913
chr15	83992443	83992743	F_16098	-7.75464	Pnpla3	83998245	5652	74.18	15.68	4.73087	-7.521	0
chr13	110264601	110264901	F_12600	-7.75435	Mir582	110114937	-149814	67.15	10.45	6.42584	0	0
chr11	120739435	120739735	F_8646	-7.7543	Fasn	120685861	-53724	80.42	18.82	4.27311	-9.63514	0
chr10	68567333	68567633	F_4163	-7.75021	Rhobtb1	68675404	107921	74.18	19.86	3.73515	-3.48259	0
chr5	124697962	124698262	F_34484	-7.74737	Pitpnm2	124666427	-31685	60.9	9.41	6.47184	-2.28664	1.03763
chr18	75783912	75784212	F_21544	-7.74248	Gm672	75857350	73288	70.27	16.73	4.20024	-1.09022	2.1884
chr7	26845552	26845852	F_38484	-7.7424	Cyp2b13	26846513	811	45.29	2.09	21.6699	-7.35831	0
chr19	40009950	40010250	F_22761	-7.7424	Cyp2c69	39961259	-48841	42.16	3.14	13.4268	-2.17795	0
chr9	26805881	26806181	F_43674	-7.74073	Acad8	26807134	1103	86.67	21.95	3.94852	-2.17795	0.937615
chr12	27085719	27086019	F_9057	-7.73958	Rnf144a	27100121	14252	90.58	21.95	4.12665	0.0521785	0
chr11	110310199	110310499	F_8216	-7.73671	Map2k6	110260435	-49914	123.37	39.72	3.10599	-2.87469	0.190879
chr13	56715090	56715390	F_11799	-7.73547	Tgfbi	56710963	-4277	42.16	4.18	10.0861	-1.25681	1.25681
chr5	146183205	146183505	F_35115	-7.72843	Cyp3a16	146230592	47237	95.26	27.18	3.50478	-2.17795	0
chr13	103363170	103363470	F_12506	-7.72718	Cd180	103483637	120317	142.11	52.27	2.71877	0	0
chr7	56301360	56301660	F_38964	-7.72592	Nav2	56214442	-87068	65.59	11.5	5.70348	-2.36917	1.19621
chr10	86832068	86832368	F_4722	-7.7245	Ascl1	86956405	124187	71.84	14.63	4.91046	0	0
chr15	25874888	25875188	F_14862	-7.71794	Zfp622	25914120	39082	129.62	41.81	3.10022	-2.557	0.385841
chr8	11085328	11085628	F_40934	-7.71674	Irs2	11008430	-77048	85.11	18.82	4.52232	-5.61484	0
chr9	23228222	23228522	F_43619	-7.70902	Bmper	23027519	-200853	67.15	15.68	4.28253	0.0521785	0
chr17	26649504	26649804	F_18716	-7.7071	Dusp1	26645417	-4237	190.52	91.99	2.07109	-8.17026	0
chr5	89496191	89496491	F_33442	-7.69632	Slc4a4	89316284	-180057	116.34	37.63	3.09168	-2.12618	0.91131
chr11	83986580	83986880	F_7248	-7.69473	Gm11437	83980978	-5752	132.74	44.95	2.95306	-4.26625	0
chr14	64757924	64758224	F_13939	-7.69222	Prss52	64723159	-34915	79.64	17.77	4.48171	-1.17488	2.17795
chr17	30595375	30595675	F_18937	-7.69208	Gm6402	30533125	-62400	70.27	12.54	5.60367	0.0521785	1.25681
chr7	35011219	35011519	F_38694	-7.69065	Gpi1	35015324	3955	142.11	53.31	2.66573	-5.56303	0
chr8	67404823	67405123	F_41711	-7.6883	Klhl2	67373716	-31257	55.44	8.36	6.63158	0.0521785	1.25681
chr10	98902850	98903150	F_5056	-7.68431	Dusp6	98725864	-177136	99.95	28.22	3.54181	-7.51952	0
chr9	121936573	121936873	F_45942	-7.68282	C85492	121905144	-31579	72.62	11.5	6.31478	-1.4501	1.64857
chr9	102879482	102879782	F_45391	-7.67585	Slco2a1	102910818	31186	48.41	8.36	5.79067	-2.17795	0.987038
chr8	98374306	98374606	F_42363	-7.6752	Slc38a7	98377391	2935	84.33	19.86	4.24622	-0.446941	2.15274
chr9	114325863	114326163	F_45714	-7.67133	Glb1	114310236	-15777	43.73	3.14	13.9268	-1.25681	-0.0521785
chr4	114059158	114059458	F_30814	-7.67133	Gm12824	114079328	20020	36.7	3.14	11.6879	0	0
chr6	37631360	37631660	F_35796	-7.66121	Akr1d1	37480172	-151338	44.51	5.23	8.51052	-3.26526	0
chr9	46046937	46047237	F_44030	-7.65921	Apoa4	46048926	1839	122.59	39.72	3.08635	-5.42845	0
chr16	5534495	5534795	F_16698	-7.65242	Fam86	5256049	-278596	92.92	28.22	3.2927	-0.924545	2.0295
chr6	114888243	114888543	F_37241	-7.64062	Vgll4	114871770	-16623	139.77	58.54	2.3876	-2.18622	1.26848
chr1	99504226	99504526	F_1352	-7.63762	D1Ertd622e	99558595	54219	83.55	23	3.63261	-3.29592	0
chr1	138787307	138787607	F_1877	-7.63631	Nr5a2	138857025	69568	74.18	14.63	5.0704	-2.3566	0.917333
chr13	25131390	25131690	F_10994	-7.63479	Dcdc2a	25147872	16332	99.95	30.31	3.29759	0	0
chr13	58971255	58971555	F_11843	-7.63224	Ntrk2	58907956	-63449	100.73	35.54	2.83427	0	0
chr2	32448648	32448948	F_24157	-7.63081	St6galnac4	32443009	-5789	94.48	27.18	3.47609	-2.87469	0
chr13	32855069	32855369	F_11103	-7.63054	Mylk4	32873648	18429	153.82	59.58	2.58174	0	0
chr1	135542394	135542694	F_1752	-7.62455	Zbed6	135557462	14918	106.97	39.72	2.6931	-2.06829	0.89846
chr7	46804712	46805012	F_38780	-7.60541	Zfp619	46773135	-31727	63.25	13.59	4.65416	0.0521785	1.25681
chr2	10058958	10059258	F_23599	-7.60278	Itih2	10052310	-6798	136.64	49.13	2.78119	-0.694831	2.30875
chr14	119246722	119247022	F_14509	-7.60225	Cldn10a	119187092	-59780	89.01	23	3.87	0	0
chr10	13555592	13555892	F_3265	-7.60001	Aig1	13588636	32894	62.47	13.59	4.59676	0.0521785	-0.0521785
chr16	18340041	18340341	F_16951	-7.59819	D16H22S680E	18344025	3834	56.22	10.45	5.3799	-1.75198	1.6
chr12	30895248	30895548	F_9096	-7.59759	Tpo	30817474	-77924	46.07	1.05	43.8762	0	0
chr6	128879743	128880043	F_37659	-7.59759	Clec2g	128884398	4505	42.95	4.18	10.2751	0	0
chr7	132942100	132942400	F_40244	-7.59759	D430042O09Rik	132851389	-90861	39.04	2.09	18.6794	0.0521785	-0.0521785
chr6	28800512	28800812	F_35593	-7.58736	Lrrc4	28781747	-18915	57	10.45	5.45455	-0.447912	2.66171
chr9	42565153	42565453	F_43882	-7.58505	Grik4	42752454	187151	133.52	51.22	2.60679	0	0
chr5	23910521	23910821	F_32425	-7.58324	Accn3	23919268	8597	78.08	17.77	4.39392	-1.9895	1.53913
chr3	142232221	142232521	F_28958	-7.58128	Gbp3	142223015	-9356	60.12	10.45	5.75311	-1.25681	-0.0521785
chr1	95125759	95126059	F_1324	-7.57594	Sned1	95132473	6564	71.06	12.54	5.66667	-2.17795	0.634776
chr3	129001440	129001740	F_28718	-7.57174	Enpep	129035667	34077	98.38	29.27	3.36112	-4.41816	0
chr11	108147338	108147638	F_8128	-7.56834	Prkca	108205202	57714	93.7	27.18	3.44739	0.0521785	-0.0521785
chr6	127292870	127293170	F_37617	-7.56592	Parp11	127403740	110720	74.18	14.63	5.0704	-1.25681	-0.0521785
chr11	106153110	106153410	F_8018	-7.55963	Gh	106163124	9864	79.64	24.04	3.31281	0	0
chr12	85384991	85385291	F_9968	-7.55806	Acot4	85379328	-5813	150.7	64.81	2.32526	-5.139	0
chr6	146159782	146160082	F_38078	-7.55687	Sspn	145882666	-277266	54.66	10.45	5.23062	0	0
chr6	37803342	37803642	F_35806	-7.55641	Trim24	37820810	17318	92.14	26.13	3.52622	-4.26625	0
chr9	102312986	102313286	F_45362	-7.55352	Ephb1	102257023	-56113	89.79	25.09	3.57872	0	0
chr12	55667498	55667798	F_9341	-7.54927	1110002B05Rik	55757559	89911	114.78	36.59	3.13692	-2.1122	0.935105
chr19	46755725	46756025	F_23066	-7.54686	Cyp17a1	46747490	-8385	66.37	15.68	4.23278	-4.69634	0
chr6	84105793	84106093	F_36496	-7.54413	Dysf	83958583	-147360	167.1	72.13	2.31665	0.0521785	-0.0521785
chr1	154912280	154912580	F_2027	-7.54125	Nmnat2	154802230	-110200	110.88	35.54	3.11986	0	0
chr3	67347662	67347962	F_27616	-7.5412	Rarres1	67319445	-28367	105.41	34.5	3.05536	0	3.09841
chr5	72786617	72786917	F_33204	-7.53165	Corin	72895779	109012	54.66	8.36	6.53828	0	0
chr7	144413365	144413665	F_40559	-7.52814	Ebf3	144506128	92613	144.45	62.72	2.30309	0	0
chr9	88225223	88225523	F_45157	-7.52151	Nt5e	88222446	-2927	146.8	55.4	2.64982	-2.87469	0
chr9	103407344	103407644	F_45419	-7.521	Bfsp2	103382658	-24836	35.14	2.09	16.8134	0	0
chr6	48503821	48504121	F_35944	-7.51092	Lrrc61	48504797	826	126.49	52.27	2.41993	-1.64756	1.48347
chr2	131273903	131274203	F_25701	-7.51	Smox	131317597	43544	78.86	23	3.4287	0	-0.0521785
chr10	5746556	5746856	F_3149	-7.50861	Esr1	5734495	-12211	38.26	5.23	7.31549	-2.17795	0
chr6	125283222	125283522	F_37579	-7.50852	Scnn1a	125271357	-12015	110.1	38.68	2.84643	-1.61689	1.89344
chr8	72868124	72868424	F_41783	-7.50581	Upf1	72877172	8898	85.89	25.09	3.42328	-1.5436	1.5056
chr19	17826153	17826453	F_22156	-7.50543	Pcsk5	17912122	85819	128.06	48.09	2.66292	-1.25681	-0.0521785
chr6	89107544	89107844	F_36701	-7.5044	Gm1965	89090998	-16696	131.18	53.31	2.4607	0	0
chr18	46810257	46810557	F_20971	-7.50427	Eif1a	46757357	-53050	212.38	113.94	1.86396	-3.38915	0
chr2	68773802	68774102	F_24660	-7.50255	Lass6	68699613	-74339	130.4	48.09	2.71158	-2.87469	0
chr1	120578610	120578910	F_1451	-7.49528	Tcfcp2l1	120524521	-54239	85.11	24.04	3.54035	0.0521785	-0.0521785
chr1	181491159	181491459	F_2598	-7.49321	Cnst	181476659	-14650	98.38	25.09	3.92108	-2.87469	0.15936
chr8	77630080	77630380	F_41905	-7.49257	Mcm5	77633426	3196	73.4	19.86	3.69587	0	0
chr13	24032199	24032499	F_10942	-7.49172	Hist1h2aa	24026330	-6019	65.59	13.59	4.82634	0	0
chrX	137072270	137072570	F_46698	-7.49165	Tsc22d3	137135061	62641	74.18	18.82	3.94155	-5.00886	0
chr18	32692444	32692744	F_20624	-7.49018	Gypc	32719688	27094	121.81	41.81	2.91342	-2.17795	0.558184
chr9	83011131	83011431	F_45090	-7.48537	Hmgn3	83040214	28933	60.9	11.5	5.29565	0	0
chr17	84268188	84268488	F_19987	-7.4835	Haao	84246130	-22208	74.96	18.82	3.983	-1.35804	1.88848
chr17	6197529	6197829	F_18378	-7.47955	Tmem181a	6270474	72795	82.77	25.09	3.29892	0	0
chr1	136078738	136079038	F_1784	-7.4795	Chi3l1	136078980	92	59.34	11.5	5.16	0	0
chr14	17348220	17348520	F_12924	-7.47897	Rarb	17407724	59354	92.14	27.18	3.38999	-1.25681	1.25681
chr1	99500014	99500314	F_1351	-7.4758	D1Ertd622e	99558595	58431	77.3	20.91	3.6968	-3.29592	0
chr10	95761271	95761571	F_4991	-7.47348	Btg1	96079634	318213	74.96	17.77	4.21835	-6.08484	0
chr7	148603905	148604205	F_40682	-7.47236	Pddc1	148600024	-4031	39.82	5.23	7.61377	-1.63308	1.92269
chr19	29173646	29173946	F_22403	-7.47225	Rcl1	29175864	2068	91.36	27.18	3.3613	0	3.49757
chr4	102211487	102211787	F_30519	-7.47222	Sgip1	102432967	221330	102.29	31.36	3.2618	0	0
chr15	75234160	75234460	F_15640	-7.46958	9030619P08Rik	75262259	27949	127.27	48.09	2.6465	-7.13367	0
chrX	137125787	137126087	F_46706	-7.4689	Tsc22d3	137135061	9124	78.08	24.04	3.24792	-5.00886	0
chr9	23156488	23156788	F_43613	-7.4682	Bmper	23027519	-129119	122.59	44.95	2.72725	0.0521785	0
chr8	8652453	8652753	F_40885	-7.46234	Efnb2	8660773	8170	128.06	43.9	2.91708	0.0521785	-0.0521785
chr1	135159790	135160090	F_1735	-7.45879	Plekha6	135142673	-17267	100.73	32.41	3.10799	-2.84486	0.334884
chr11	100406583	100406883	F_7767	-7.45102	Ttc25	100406945	212	164.75	102.44	1.60826	-2.17795	0
chr5	90853656	90853956	F_33468	-7.44906	Alb	90889914	36108	144.45	61.67	2.34231	-3.81556	0
chr9	118648858	118649158	F_45800	-7.44513	Itga9	118515826	-133182	116.34	41.81	2.78259	-1.25681	1.25681
chr19	7967601	7967901	F_21962	-7.44405	AB056442	8040517	72766	106.19	35.54	2.9879	-1.25681	0
chr5	144920521	144920821	F_35063	-7.44172	Bhlha15	144951154	30483	74.96	17.77	4.21835	-1.59544	2.03748
chr11	89583495	89583795	F_7454	-7.44132	Ankfn1	89399869	-183776	40.6	4.18	9.71292	0	0
chr3	87978319	87978619	F_27894	-7.44132	Mef2d	87946316	-32153	39.04	4.18	9.33971	-1.95664	1.08021
chr7	31709117	31709417	F_38672	-7.44132	Hamp2	31709200	-67	35.92	2.09	17.1866	-8.0034	0
chr19	39886199	39886499	F_22753	-7.44132	Cyp2c40	39887304	955	35.92	4.18	8.5933	-2.87469	0
chr18	80474885	80475185	F_21621	-7.44132	Pqlc1	80451983	-23052	35.14	5.23	6.71893	-1.00246	2.29733
chr7	56732791	56733091	F_38986	-7.43993	Dbx1	56892205	159264	93.7	31.36	2.98788	0	0
chr12	56114058	56114358	F_9353	-7.43958	Baz1a	56087323	-26885	157.73	63.77	2.47342	-1.25681	1.25681
chr13	108647261	108647561	F_12573	-7.43893	Zswim6	108680258	32847	203.8	105.58	1.93029	-2.17795	1.00947
chr6	113741090	113741390	F_37194	-7.43872	Sec13	113690675	-50565	85.11	24.04	3.54035	-1.78953	1.74176
chr19	17629777	17630077	F_22150	-7.43499	Rfk	17468532	-161395	60.9	14.63	4.16268	-1.38056	1.92321
chr6	55300584	55300884	F_36172	-7.43324	Aqp1	55286292	-14442	97.6	31.36	3.11224	-1.99652	1.83386
chr10	85399900	85400200	F_4682	-7.4322	Ascl4	85391235	-8815	85.11	25.09	3.39219	0	0
chr9	13692774	13693074	F_43413	-7.43037	Fam76b	13632170	-60754	71.06	18.82	3.77577	-1.80991	1.8072
chr6	28631973	28632273	F_35584	-7.42352	Lrrc4	28781747	149624	61.69	17.77	3.47158	-0.447912	2.66171
chr4	11068441	11068741	F_29288	-7.42315	Mir684-2	11061243	-7348	39.82	6.27	6.35088	0	0
chr9	66556715	66557015	F_44705	-7.41832	Car12	66561492	4627	112.44	42.86	2.62343	0	0
chr3	137923720	137924020	F_28915	-7.41815	Adh1	137940608	16738	91.36	32.41	2.81888	-3.52201	0
chr9	59399548	59399848	F_44372	-7.41567	Hexa	59387473	-12225	108.53	36.59	2.96611	-1.25681	1.25681
chr12	80863514	80863814	F_9785	-7.41373	Zfp36l1	81214000	350336	103.85	30.31	3.42626	0	2.81929
chr9	90128251	90128551	F_45184	-7.4133	Tbc1d2b	90165607	37206	58.56	11.5	5.09217	-2.8608	0.576498
chr9	103405992	103406292	F_45418	-7.41053	Bfsp2	103382658	-23484	42.95	5.23	8.21224	0	0
chr16	31601326	31601626	F_17333	-7.40809	Dlg1	31664124	62648	110.88	42.86	2.58703	-1.96628	2.00125
chr11	113528461	113528761	F_8276	-7.40479	D11Wsu99e	113545465	16854	123.37	44.95	2.74461	-2.54269	0.937002
chr9	23215055	23215355	F_43617	-7.40092	Bmper	23027519	-187686	110.88	36.59	3.03034	0.0521785	0
chr1	51347000	51347300	F_468	-7.39902	Sdpr	51345969	-1181	69.49	16.73	4.15362	-2.17795	0.343593
chr5	108655238	108655538	F_33888	-7.3858	Dr1	108697915	42527	71.06	19.86	3.57805	-1.92752	1.58251
chr9	23112332	23112632	F_43611	-7.3845	Bmper	23027519	-84963	155.38	64.81	2.39747	0.0521785	0
chr3	52452803	52453103	F_27412	-7.38181	Cog6	52821145	368192	70.27	19.86	3.53827	-1.25681	1.25681
chr13	102581958	102582258	F_12483	-7.38051	Pik3r1	102538172	-43936	81.99	18.82	4.35654	-2.91163	0.30716
chr6	88194896	88195196	F_36657	-7.37965	Dnajb8	88172261	-22785	81.99	21.95	3.73531	0	0
chr15	73010008	73010308	F_15573	-7.37917	Eif2c2	73015377	5219	67.93	15.68	4.33227	-1.25681	1.25681
chr8	11145359	11145659	F_40938	-7.37781	Irs2	11008430	-137079	53.88	11.5	4.68522	-5.61484	0
chr13	102037724	102038024	F_12447	-7.37724	Slc30a5	101603382	-434492	96.82	28.22	3.4309	-0.431646	3.05404
chr11	28595053	28595353	F_5988	-7.37685	Mir216b	28646190	50987	133.52	51.22	2.60679	0	0
chr9	118861277	118861577	F_45809	-7.3767	Ctdspl	118835653	-25774	99.95	32.41	3.08392	-1.25681	-0.0521785
chr11	16703994	16704294	F_5824	-7.37261	Egfr	16652205	-51939	145.23	68.99	2.10509	0	8.90187
chr1	170285355	170285655	F_2358	-7.37229	Pbx1	170362389	76884	41.38	5.23	7.91205	0.0521785	-0.0521785
chr5	120945830	120946130	F_34254	-7.36998	Plbd2	120953632	7652	60.12	13.59	4.42384	-3.0364	-0.0331807
chr1	193696244	193696544	F_2984	-7.36994	Slc30a1	193730659	34265	34.36	5.23	6.56979	-0.505158	2.49263
chr10	106552203	106552503	F_5101	-7.36906	Acss3	106560720	8367	95.26	28.22	3.37562	-3.88249	0
chr18	44820721	44821021	F_20940	-7.36834	A930012L18Rik	44821318	447	42.16	6.27	6.72408	0.0521785	0
chr10	33509206	33509506	F_3602	-7.36758	Gm4794	33501921	-7435	71.84	18.82	3.81722	-5.58251	0
chr7	74631984	74632284	F_39134	-7.36576	Mef2a	74517744	-114390	83.55	27.18	3.07395	-2.00273	2.01623
chr10	44324276	44324576	F_3829	-7.36304	Prdm1	44178493	-145933	210.04	109.76	1.91363	0.0521785	-0.0521785
chr7	152273860	152274160	F_40813	-7.36274	1810010D01Rik	152394024	120014	126.49	47.04	2.68899	0	-0.0521785
chr10	99039025	99039325	F_5060	-7.36025	Csl	99222292	183117	105.41	37.63	2.80122	0	0
chr15	10959993	10960293	F_14792	-7.35831	Rxfp3	10967723	7580	36.7	4.18	8.7799	0	0
chr2	32914580	32914880	F_24182	-7.35831	Garnl3	32942724	27994	35.14	2.09	16.8134	0	0
chr5	146408719	146409019	F_35128	-7.35831	Cyp3a41b	146345599	-63270	35.14	2.09	16.8134	0.0521785	0
chr9	114328754	114329054	F_45715	-7.35831	Glb1	114310236	-18668	32.01	3.14	10.1943	-1.25681	-0.0521785
chr18	79228987	79229287	F_21598	-7.35546	Setbp1	79306130	76993	53.1	12.54	4.23445	0	0
chr2	165915652	165915952	F_26481	-7.35509	Sulf2	165981156	65354	83.55	27.18	3.07395	-3.4278	0
chr9	99067421	99067721	F_45321	-7.34613	Pik3cb	99040630	-26941	68.71	17.77	3.86663	-2.87469	0.168708
chr4	128681053	128681353	F_31171	-7.34061	Ak2	128670508	-10695	128.06	50.18	2.55201	-1.12092	1.9758
chr11	7045162	7045462	F_5742	-7.33935	Igfbp1	7097789	52477	36.7	5.23	7.01721	-10.6442	0
chr1	164984843	164985143	F_2231	-7.33863	4921528O07Rik	165015801	30808	43.73	8.36	5.23086	0	0
chr11	50486299	50486599	F_6279	-7.33745	Adamts2	50415586	-70863	53.1	10.45	5.08134	0	0
chr15	58867362	58867662	F_15330	-7.33489	Mtss1	58913581	46069	172.56	83.63	2.06337	-3.39159	0
chrX	100484115	100484415	F_46553	-7.33305	4930519F16Rik	100451945	-32320	64.81	15.68	4.13329	0	0
chr13	97945781	97946081	F_12360	-7.33082	Hexb	97968312	22381	83.55	25.09	3.33001	-2.39744	1.18446
chr12	3780500	3780800	F_8722	-7.33067	Dnmt3a	3806979	26329	76.52	21.95	3.4861	-0.374968	2.69127
chr7	14894040	14894340	F_38267	-7.33053	Sult2a6	14840219	-53971	160.07	73.17	2.18765	0.0521785	0
chr19	56753066	56753366	F_23318	-7.33025	Adrb1	56796861	43645	53.1	9.41	5.64293	0.0521785	-0.0521785
chr16	30151200	30151500	F_17238	-7.3282	Hes1	30065442	-85908	86.67	31.36	2.76371	0	4.45
chr9	72750484	72750784	F_44924	-7.32694	Pygo1	72773456	22822	31.23	5.23	5.97132	0.0521785	0
chr7	4592780	4593080	F_38184	-7.32524	Tmem86b	4582084	-10846	93.7	27.18	3.44739	-1.11482	1.99226
chr2	101569659	101569959	F_25108	-7.32434	Traf6	101518596	-51213	86.67	26.13	3.31688	-1.57408	1.73588
chr11	120563882	120564182	F_8633	-7.32222	Stra13	120575081	11049	82.77	24.04	3.44301	-0.107556	2.84827
chr1	38583485	38583785	F_360	-7.32201	Aff3	38721800	138165	42.95	8.36	5.13756	0	0
chr19	32448717	32449017	F_22510	-7.31865	Sgms1	32462944	14077	86.67	27.18	3.18874	-2.17795	1.13221
chr15	86002576	86002876	F_16182	-7.31792	Cerk	86016571	13845	105.41	35.54	2.96595	-1.25681	1.25681
chr6	115461545	115461845	F_37262	-7.31608	Tsen2	115494721	33026	128.84	60.63	2.12502	0.0521785	-0.0521785
chr15	91113432	91113732	F_16281	-7.31602	Abcd2	91022238	-91344	118.69	52.27	2.27071	-2.17795	0
chrX	100759186	100759486	F_46569	-7.3156	Mir421	100768335	8999	61.69	16.73	3.68739	-1.25681	-0.0521785
chr19	7872317	7872617	F_21958	-7.31452	BC014805	7877157	4690	40.6	6.27	6.47528	-5.14328	0
chr2	26900389	26900689	F_23892	-7.31271	Slc2a6	26883518	-17021	52.32	10.45	5.0067	-0.0482362	2.9829
chr1	123140222	123140522	F_1527	-7.31164	Insig2	123229157	88785	57	16.73	3.40705	-3.77649	0
chr7	14399311	14399611	F_38254	-7.30694	Sult2a1	14422759	23298	264.7	155.75	1.69952	-1.25681	0
chr5	34028935	34029235	F_32667	-7.30679	Tacc3	34000795	-28290	57	9.41	6.05739	0.0521785	-0.0521785
chr1	145669876	145670176	F_1942	-7.30647	Uchl5	145624407	-45619	71.84	17.77	4.04277	-1.25681	1.25681
chr7	86461038	86461338	F_39344	-7.30602	Abhd2	86418151	-43037	86.67	31.36	2.76371	-2.59519	0.574311
chr17	24144461	24144761	F_18603	-7.30547	Prss22	24135067	-9544	166.32	68.99	2.41078	0	0
chr2	115236108	115236408	F_25346	-7.30474	3110099E03Rik	115337937	101679	64.81	16.73	3.87388	0	0
chr4	115579403	115579703	F_30839	-7.30117	Kncn	115557004	-22549	51.53	8.36	6.16388	0	0
chr9	21436618	21436918	F_43535	-7.29874	Smarca4	21420612	-16156	65.59	15.68	4.18304	-2.74419	0.353902
chr7	152226830	152227130	F_40809	-7.29586	Ccnd1	152125830	-101150	102.29	36.59	2.79557	-4.42916	0
chr4	34808689	34808989	F_29459	-7.29556	Zfp292	34830197	21358	57	14.63	3.8961	-2.92362	0.479021
chr2	165926124	165926424	F_26486	-7.29187	Sulf2	165981156	54882	161.63	82.58	1.95725	-3.4278	0
chr17	56248127	56248427	F_19557	-7.2902	Plin4	56249225	948	145.23	76.31	1.90316	-1.78566	1.88996
chr4	144805499	144805799	F_31906	-7.28758	Vps13d	144780495	-25154	165.53	73.17	2.26227	-2.05528	1.29185
chr2	145681565	145681865	F_25913	-7.28704	Naa20	145728976	47261	67.15	21.95	3.05923	-2.39765	0.792406
chr5	36815896	36816196	F_32749	-7.28472	Grpel1	36807833	-8213	67.15	15.68	4.28253	-1.3413	1.89596
chr16	78470570	78470870	F_17920	-7.28326	Btg3	78377030	-93690	53.1	12.54	4.23445	-1.1031	2.07401
chr2	160630923	160631223	F_26314	-7.28144	Zhx3	160698726	67653	81.99	21.95	3.73531	0.023913	3.24118
chr14	26130271	26130571	F_13102	-7.27789	Zmiz1	26278777	148356	54.66	12.54	4.35885	-2.19406	1.00895
chr17	71411458	71411758	F_19754	-7.27169	Myom1	71368896	-42712	32.01	3.14	10.1943	0.0521785	-0.0521785
chr11	22287505	22287805	F_5922	-7.2676	Ehbp1	22185841	-101814	84.33	24.04	3.5079	-2.06289	1.79601
chr1	164573954	164574254	F_2213	-7.26455	Myoc	164569280	-4824	78.86	26.13	3.01799	0	0
chr4	117504132	117504432	F_30895	-7.26403	Slc6a9	117507862	3580	146.01	63.77	2.28963	-1.40636	1.50789
chr4	8642266	8642566	F_29240	-7.26323	Chd7	8618067	-24349	101.51	34.5	2.94232	-1.42349	1.68646
chr3	100302636	100302936	F_28226	-7.26195	Fam46c	100293115	-9671	81.21	23	3.53087	-1.25681	-0.0521785
chr15	10158509	10158809	F_14742	-7.261	Prlr	10106992	-51667	60.9	14.63	4.16268	-2.32412	0.947073
chr6	96012111	96012411	F_36933	-7.2516	Fam19a1	96063147	50886	128.06	63.77	2.00815	0	0
chr8	50079698	50079998	F_41620	-7.25117	Odz3	49760044	-319804	57	13.59	4.19426	0.0521785	-0.0521785
chr18	42956044	42956344	F_20904	-7.24475	Gpr151	42739306	-216888	62.47	16.73	3.73401	-1.38255	1.44206
chr3	95669007	95669307	F_28079	-7.24414	Mrps21	95674542	5385	80.42	32.41	2.48133	-1.70704	1.3834
chr7	73006380	73006680	F_39079	-7.24412	Pcsk6	73007021	491	59.34	12.54	4.73206	-2.38226	1.00233
chr7	105293356	105293656	F_39637	-7.24391	Omp	105293957	451	86.67	28.22	3.07123	0.0521785	-0.0521785
chr6	101201159	101201459	F_37065	-7.24181	Pdzrn3	101327891	126582	51.53	15.68	3.28635	0	0
chr5	64220136	64220436	F_33022	-7.24011	0610040J01Rik	64203733	-16553	135.08	52.27	2.58427	-2.36697	1.05204
chr14	26023696	26023996	F_13097	-7.23489	Zmiz1	26278777	254931	60.9	17.77	3.42712	-2.19406	1.00895
chr12	27083492	27083792	F_9056	-7.23277	Rnf144a	27100121	16479	73.4	19.86	3.69587	0.0521785	0
chr18	10418554	10418854	F_20341	-7.2318	Greb1l	10325176	-93528	68.71	16.73	4.10699	0.0521785	-0.0521785
chr16	18169349	18169649	F_16945	-7.22956	Rtn4r	18127798	-41701	54.66	13.59	4.02208	0	0
chr12	25390358	25390658	F_8999	-7.22711	Rrm2	25393118	2610	106.97	38.68	2.76551	0.0521785	0
chr11	107549842	107550142	F_8111	-7.22452	Cacng1	107577790	27798	110.88	41.81	2.652	0	0
chr9	68868171	68868471	F_44759	-7.22409	9530091C08Rik	68613152	-255169	61.69	16.73	3.68739	0	0
chr4	6915876	6916176	F_29219	-7.22316	Tox	6917870	1844	77.3	23	3.36087	-2.17795	0
chr11	83867295	83867595	F_7239	-7.22237	Dusp14	83881859	14414	161.63	80.49	2.00808	-2.17795	1.19879
chr3	88230047	88230347	F_27904	-7.21814	Slc25a44	88229061	-1136	89.01	37.63	2.3654	-4.6149	0
chr7	149808100	149808400	F_40722	-7.21419	Mir483	149840901	32651	39.04	5.23	7.46463	0	0
chr12	33615079	33615379	F_9150	-7.2134	Sypl	33638809	23580	96.82	35.54	2.72425	-1.72764	1.40606
chr7	133960090	133960390	F_40293	-7.21339	Fam57b	133960398	158	81.21	24.04	3.37812	0	0
chr15	83951522	83951822	F_16095	-7.21313	Pnpla5	83953605	1933	78.08	26.13	2.98814	-5.37378	0
chr2	128005732	128006032	F_25610	-7.21156	Bcl2l11	127951773	-54109	163.19	80.49	2.02746	-3.84621	0
chr2	163726824	163727124	F_26390	-7.20808	Rims4	163744419	17445	44.51	8.36	5.32416	0	0
chr8	96702749	96703049	F_42310	-7.20676	Mt1	96702988	89	146.01	83.63	1.7459	-9.3705	0
chr9	21211574	21211874	F_43525	-7.20622	Qtrt1	21216280	4556	139.77	56.45	2.476	0.0521785	1.25681
chr13	46408600	46408900	F_11534	-7.20597	Gm1574	46369089	-39661	73.4	21.95	3.34396	0	-0.0521785
chr19	38473454	38473754	F_22711	-7.20364	Tmem20	38470469	-3135	173.34	85.72	2.02217	-5.93266	0
chr1	51704832	51705132	F_473	-7.20356	Obfc2a	51535243	-169739	78.86	23	3.4287	-1.7359	1.4847
chr6	146228147	146228447	F_38082	-7.20338	Itpr2	146450434	222137	74.96	23	3.25913	-1.25681	1.25681
chr8	91568022	91568322	F_42169	-7.20334	Sall1	91568061	-111	73.4	17.77	4.13056	-5.76777	0
chr4	94808077	94808377	F_30318	-7.1979	Jun	94718913	-89314	104.63	37.63	2.78049	-1.0264	2.33794
chr15	27407442	27407742	F_14874	-7.19568	Ank	27396431	-11161	166.32	85.72	1.94027	-2.46236	0.568571
chr3	104224851	104225151	F_28310	-7.19523	Lrig2	104315779	90778	107.75	40.77	2.64287	-1.62188	1.60696
chr2	71715953	71716253	F_24757	-7.195	Pdk1	71711328	-4775	132.74	54.36	2.44187	-4.87736	0
chr11	11744477	11744777	F_5783	-7.19387	Fignl1	11708965	-35662	162.41	80.49	2.01777	0	0
chr7	27100889	27101189	F_38501	-7.19384	Cyp2a4	27092210	-8829	67.15	18.82	3.56801	-9.05725	0
chr5	44634151	44634451	F_32862	-7.193	Tapt1	44617845	-16456	128.84	58.54	2.20089	-1.40028	1.45487
chr1	172274043	172274343	F_2398	-7.19195	1700015E13Rik	172238991	-35202	57.78	11.5	5.02435	-1.08578	2.14482
chr3	83796998	83797298	F_27775	-7.18898	D930015E06Rik	83844083	46935	93.7	29.27	3.20123	-3.2938	0
chr18	84488267	84488567	F_21667	-7.18848	Zadh2	84257549	-230868	63.25	17.77	3.55937	-2.47485	0.75543
chr1	121966803	121967103	F_1510	-7.18781	Tmem37	121970357	3404	96.82	32.41	2.98735	-2.23806	0.998915
chr16	38982670	38982970	F_17594	-7.18778	Igsf11	38902457	-80363	83.55	23	3.63261	0.0521785	-0.0521785
chr15	60827993	60828293	F_15399	-7.18438	A1bg	60752825	-75318	36.7	7.32	5.01366	-8.06353	0
chr9	55219886	55220186	F_44251	-7.18375	AI118078	55174755	-45281	53.88	17.77	3.03208	0.0521785	-0.0521785
chr7	27089739	27090039	F_38497	-7.18115	Cyp2a4	27092210	2321	33.58	4.18	8.03349	-9.05725	0
chr11	108206710	108207010	F_8134	-7.18115	Prkca	108205202	-1658	33.58	4.18	8.03349	0.0521785	-0.0521785
chr7	14249871	14250171	F_38248	-7.18115	Sult2a5	14209315	-40706	33.58	1.05	31.981	0.0521785	0
chr3	67125623	67125923	F_27610	-7.18115	Mlf1	67178018	52245	32.79	3.14	10.4427	0	0
chr7	152277113	152277413	F_40814	-7.18115	1810010D01Rik	152394024	116761	32.79	4.18	7.8445	0	-0.0521785
chr7	26847514	26847814	F_38485	-7.18115	Cyp2b13	26846513	-1151	32.01	0	32.01	-7.35831	0
chr8	86606449	86606749	F_42026	-7.18112	Mir709	86609997	3398	69.49	19.86	3.49899	0	-0.0521785
chr10	39838737	39839037	F_3672	-7.18004	Slc16a10	39862060	23173	168.66	98.26	1.71647	-3.78768	0
chr11	75382487	75382787	F_6960	-7.17988	Pitpna	75401609	18972	81.99	27.18	3.01656	-2.06552	1.86564
chr4	49238013	49238313	F_29754	-7.17829	E130309F12Rik	49072333	-165830	64.03	19.86	3.22407	0	0
chr14	26570075	26570375	F_13166	-7.17316	Zcchc24	26588342	18117	191.3	102.44	1.86743	-1.3432	2.16277
chr6	108654810	108655110	F_37127	-7.16634	Bhlhe40	108610622	-44338	85.11	28.22	3.01595	-6.93969	0
chr14	119034801	119035101	F_14492	-7.1653	Abcc4	119105441	70490	89.01	43.9	2.02756	0.0521785	0
chr15	54794803	54795103	F_15227	-7.16436	Enpp2	54751701	-43252	130.4	76.31	1.70882	-0.624334	2.17795
chr1	145443934	145444234	F_1937	-7.16365	B3galt2	145487826	43742	40.6	8.36	4.85646	-2.14722	0.851546
chr16	30174546	30174846	F_17242	-7.16108	Cpn2	30267618	92922	64.03	16.73	3.82726	0	2.78609
chr8	13491775	13492075	F_41033	-7.16032	Gas6	13494535	2610	51.53	10.45	4.9311	-2.17795	0.454147
chr7	147187078	147187378	F_40615	-7.15448	Adam8	147178387	-8841	93.7	32.41	2.89108	0.0521785	-0.0521785
chr11	69762320	69762620	F_6779	-7.15318	Slc2a4	69761692	-778	131.96	55.4	2.38195	0.0521785	0
chr4	101365550	101365850	F_30505	-7.15078	Lepr	101390011	24311	47.63	12.54	3.79825	0.0521785	0
chr4	98847621	98847921	F_30425	-7.14988	Atg4c	98860624	12853	143.67	68.99	2.08248	-1.25681	-0.0521785
chr4	85947459	85947759	F_30246	-7.14987	Adamtsl1	85699818	-247791	51.53	10.45	4.9311	0	0
chr7	126486940	126487240	F_40123	-7.14882	Gp2	126602786	115696	32.79	4.18	7.8445	0	0
chr9	34085642	34085942	F_43766	-7.14861	Kirrel3	34296315	210523	31.23	4.18	7.47129	0	0
chr16	96036308	96036608	F_18200	-7.14714	Ets2	95924013	-112445	39.04	11.5	3.39478	-2.13952	1.27513
chr1	94800130	94800430	F_1301	-7.14391	Ankmy1	94799483	-797	85.11	27.18	3.13135	0	0
chr18	81116168	81116468	F_21636	-7.14243	Atp9b	81130797	14479	67.15	17.77	3.77884	-1.25681	1.25681
chr9	42025868	42026168	F_43853	-7.1419	Sc5d	42072383	46365	67.93	23	2.95348	-0.340227	2.73174
chr4	144811855	144812155	F_31907	-7.14165	Tnfrsf1b	144836773	24768	74.96	23	3.25913	-5.5394	0
chr13	56727905	56728205	F_11801	-7.13598	Tgfbi	56710963	-17092	57.78	15.68	3.68495	-1.25681	1.25681
chr13	52317633	52317933	F_11682	-7.13383	Diras2	52626205	308422	193.64	107.67	1.79846	0	0
chr4	97487603	97487903	F_30372	-7.1305	E130114P18Rik	97251282	-236471	171	86.76	1.97095	0	0
chr4	107724374	107724674	F_30722	-7.12801	Podn	107704695	-19829	67.93	26.13	2.59969	0.0521785	1.25681
chr11	75379427	75379727	F_6958	-7.12466	Pitpna	75401609	22032	57.78	15.68	3.68495	-2.06552	1.86564
chr10	79701012	79701312	F_4492	-7.12423	Ndufs7	79712196	11034	67.15	21.95	3.05923	-2.67862	0.0516343
chr5	93579166	93579466	F_33590	-7.12298	Ccni	93635521	56205	116.34	54.36	2.14018	-0.928915	2.30098
chr18	54036894	54037194	F_21041	-7.12148	Csnk1g3	54021766	-15278	113.22	48.09	2.35434	-3.93442	0
chr13	97499157	97499457	F_12344	-7.11528	Hmgcr	97440891	-58416	48.41	8.36	5.79067	-6.52282	0
chr6	97270769	97271069	F_36949	-7.11505	Lmod3	97202774	-68145	45.29	9.41	4.81296	0.0521785	0
chr7	27616762	27617062	F_38514	-7.11294	Cyp2a5	27620357	3445	39.04	6.27	6.22648	-3.76962	0
chr10	58929392	58929692	F_3938	-7.11278	Oit3	58904527	-25015	106.19	41.81	2.53982	-1.86043	1.9392
chr1	169296055	169296355	F_2341	-7.10962	Aldh9a1	169280121	-16084	48.41	11.5	4.20957	0	3.71329
chr5	118954129	118954429	F_34191	-7.10954	Med13l	119010727	56448	88.23	35.54	2.48255	-1.8489	1.90432
chr9	88171080	88171380	F_45155	-7.10805	Nt5e	88222446	51216	45.29	9.41	4.81296	-2.87469	0
chr8	91507386	91507686	F_42160	-7.10549	Sall1	91568061	60525	80.42	28.22	2.84975	-5.76777	0
chr16	94451066	94451366	F_18151	-7.10507	Hlcs	94509463	58247	75.74	25.09	3.01873	-1.25681	-0.0521785
chr1	74152278	74152578	F_886	-7.10294	Tns1	74171021	18593	116.34	50.18	2.31845	-2.29154	1.18347
chr12	80637086	80637386	F_9770	-7.10242	Rad51l1	80398268	-238968	37.48	8.36	4.48325	-2.17795	0
chr5	88026951	88027251	F_33410	-7.10171	Sult1e1	88020636	-6465	64.03	14.63	4.37662	-1.25681	0
chr2	157994513	157994813	F_26256	-7.09525	Tgm2	157972128	-22535	74.18	21.95	3.3795	-2.6672	0.261532
chr19	39576660	39576960	F_22740	-7.09462	Cyp2c39	39585311	8501	121.81	49.13	2.47934	-6.98686	0
chr17	25264094	25264394	F_18663	-7.09427	Clcn7	25270338	6094	102.29	40.77	2.50895	-1.55958	1.76405
chr3	142222802	142223102	F_28957	-7.09308	Gbp3	142223015	63	128.06	54.36	2.35578	-1.25681	-0.0521785
chr10	41809264	41809564	F_3740	-7.08676	Armc2	41738188	-71226	57.78	25.09	2.30291	0	0
chr2	125424034	125424334	F_25522	-7.08634	Cep152	125450849	26665	34.36	1.05	32.7238	-1.25681	-0.0521785
chr9	96873685	96873985	F_45281	-7.08634	Spsb4	96918774	44939	33.58	4.18	8.03349	0	2.17795
chrX	100678396	100678696	F_46559	-7.08634	Xist	100678572	26	30.45	1.05	29	-4.26625	0
chr11	26395994	26396294	F_5983	-7.08634	Vrk2	26493920	97776	30.45	4.18	7.28469	-1.25681	-0.0521785
chr14	32949044	32949344	F_13364	-7.08634	Msmb	32955208	6014	30.45	4.18	7.28469	0.0521785	-0.0521785
chr5	124658142	124658442	F_34472	-7.08634	Pitpnm2	124666427	8135	29.67	4.18	7.09809	-2.28664	1.03763
chr17	56350598	56350898	F_19573	-7.08099	Dpp9	56358312	7564	104.63	41.81	2.50251	-1.44576	1.71802
chrX	11515879	11516179	F_46094	-7.08095	Bcor	11737481	221452	73.4	24.04	3.05324	0.0521785	-0.0521785
chr5	130196507	130196807	F_34608	-7.08078	Sept14	130214386	17729	53.88	13.59	3.96468	0.0521785	0
chr7	27137887	27138187	F_38505	-7.08048	Nlrp9c	27179262	41225	62.47	16.73	3.73401	0	0
chr5	123635961	123636261	F_34403	-7.07803	Hpd	123632695	-3416	131.18	56.45	2.32383	-5.84732	0
chr2	31555154	31555454	F_24102	-7.07792	Abl1	31544075	-11229	66.37	19.86	3.34189	-1.32569	1.37495
chr5	137396669	137396969	F_34801	-7.07761	4933404O12Rik	137395015	-1804	90.58	33.45	2.70792	0.0521785	1.25681
chr5	111036916	111037216	F_33928	-7.07608	Noc4l	111082401	45335	38.26	7.32	5.22678	0.0521785	-0.0521785
chr2	163466329	163466629	F_26377	-7.07467	0610039K10Rik	163470585	4106	33.58	5.23	6.42065	-3.91975	0
chr8	91647721	91648021	F_42173	-7.07426	Sall1	91568061	-79810	65.59	16.73	3.9205	-5.76777	0
chr2	128557309	128557609	F_25627	-7.07026	Mertk	128524732	-32727	76.52	29.27	2.61428	-2.36727	1.06456
chr10	59027372	59027672	F_3946	-7.06896	Ccdc109a	59079440	51918	57.78	15.68	3.68495	-1.25681	1.25681
chr5	77384575	77384875	F_33329	-7.06834	Ppat	77380603	-4122	160.85	79.45	2.02454	-3.88249	0
chr11	61082511	61082811	F_6589	-7.06683	Aldh3a2	61080629	-2032	133.52	59.58	2.24102	-3.82782	0
chr5	43493307	43493607	F_32819	-7.06534	Cpeb2	43624701	131244	104.63	43.9	2.38337	-1.63456	1.42461
chr4	46320258	46320558	F_29688	-7.06447	Foxe1	46357065	36657	54.66	13.59	4.02208	0	0
chr10	41802094	41802394	F_3739	-7.06132	Armc2	41738188	-64056	64.03	20.91	3.06217	0	0
chr6	37551040	37551340	F_35789	-7.06084	Akr1d1	37480172	-71018	212.38	121.26	1.75144	-3.26526	0
chr1	137910152	137910452	F_1838	-7.05995	Tmem9	137904795	-5507	136.64	61.67	2.21566	0.0521785	-0.0521785
chr6	115426720	115427020	F_37258	-7.05718	Tsen2	115494721	67851	86.67	31.36	2.76371	0.0521785	-0.0521785
chrX	67718675	67718975	F_46377	-7.05655	BC023829	67730218	11393	103.07	42.86	2.40481	-1.25681	-0.0521785
chr17	56296238	56296538	F_19566	-7.0538	Tnfaip8l1	56301913	5525	75.74	27.18	2.78661	0	3.34964
chr15	31188030	31188330	F_14922	-7.05231	Dap	31154139	-34041	135.08	64.81	2.08425	-1.94368	1.59064
chr16	13208282	13208582	F_16825	-7.05099	Mkl2	13256573	48141	33.58	6.27	5.35566	-1.97883	1.95501
chr7	125953277	125953577	F_40116	-7.05089	Iqck	125999288	45861	42.16	7.32	5.75956	0	0
chr13	59029105	59029405	F_11847	-7.0508	Ntrk2	58907956	-121299	125.71	57.49	2.18664	0	0
chr13	96601467	96601767	F_12314	-7.04414	Iqgap2	96661877	60260	59.34	16.73	3.54692	-2.39269	1.0317
chr11	51687705	51688005	F_6319	-7.0434	Phf15	51670983	-16872	129.62	55.4	2.33971	-0.971799	2.10827
chr19	56706107	56706407	F_23316	-7.04209	Nhlrc2	56622750	-83507	27.33	4.18	6.53828	-2.48372	0.91892
chr7	73945734	73946034	F_39114	-7.04151	Adamts17	73984620	38736	160.85	82.58	1.94781	0	0
chr10	59406326	59406626	F_3964	-7.03977	Ddit4	59414518	8042	107.75	54.36	1.98216	-4.66448	0
chr2	166646930	166647230	F_26523	-7.03764	Arfgef2	166631080	-16000	80.42	25.09	3.20526	-2.37321	0.867036
chr10	86796202	86796502	F_4719	-7.03491	Ascl1	86956405	160053	35.92	5.23	6.86807	0	0
chr9	99073540	99073840	F_45323	-7.03433	Pik3cb	99040630	-33060	57.78	16.73	3.45368	-2.87469	0.168708
chr10	6630747	6631047	F_3165	-7.03297	Plekhg1	6606164	-24733	47.63	9.41	5.06164	0.0521785	-0.0521785
chr7	144480112	144480412	F_40564	-7.03151	Ebf3	144506128	25866	35.14	6.27	5.60447	0	0
chr19	7951177	7951477	F_21961	-7.03017	BC014805	7877157	-74170	132.74	59.58	2.22793	-5.14328	0
chr1	39482327	39482627	F_381	-7.02894	Tbc1d8	39535592	53115	156.16	85.72	1.82175	-3.32854	0
chr9	40889099	40889399	F_43834	-7.02787	Ubash3b	40965577	76328	79.64	28.22	2.82211	0.0521785	-0.0521785
chr17	28155851	28156151	F_18786	-7.02725	Tcp11	28217584	61583	58.56	14.63	4.00273	-1.25681	1.25681
chr11	96718812	96719112	F_7613	-7.02304	Mir152	96711706	-7256	120.25	49.13	2.44759	0	0
chr14	70462012	70462312	F_14108	-7.02172	Egr3	70477251	15089	42.16	7.32	5.75956	0	0
chr9	97047688	97047988	F_45289	-7.02135	Slc25a36	97011460	-36378	83.55	33.45	2.49776	0.0521785	-0.0521785
chr2	166695887	166696187	F_26528	-7.01936	Cse1l	166731595	35558	123.37	58.54	2.10745	-1.85163	1.41647
chr5	30838501	30838801	F_32539	-7.01596	Cib4	30848209	9558	35.92	5.23	6.86807	0	0
chr2	134782191	134782491	F_25802	-7.01558	Plcb1	134611899	-170442	127.27	55.4	2.29729	0.0521785	-0.0521785
chr1	162710974	162711274	F_2172	-7.0147	Rabgap1l	162723069	11945	69.49	21.95	3.16583	-1.91061	1.71098
chr10	59210104	59210404	F_3952	-7.0126	Cbara1	59165382	-44872	46.85	10.45	4.48325	0.0521785	-0.0521785
chr9	23152927	23153227	F_43612	-7.00933	Bmper	23027519	-125558	29.67	4.18	7.09809	0.0521785	0
chr6	88204228	88204528	F_36658	-7.00766	Dnajb8	88172261	-32117	73.4	24.04	3.05324	0	0
chr8	50100484	50100784	F_41623	-7.00715	Odz3	49760044	-340590	60.9	21.95	2.77449	0.0521785	-0.0521785
chr10	89736125	89736425	F_4796	-7.00503	Anks1b	89336253	-400022	76.52	27.18	2.81531	0	0
chr16	12209590	12209890	F_16818	-7.00452	Shisa9	11984205	-225535	70.27	20.91	3.36059	0	0
chr1	136069703	136070003	F_1783	-7.00351	Chi3l1	136078980	9127	128.84	59.58	2.16247	0	0
chr9	102308463	102308763	F_45361	-7.00263	Ephb1	102257023	-51590	67.15	21.95	3.05923	0	0
chr5	117603561	117603861	F_34159	-7.00147	Taok3	117583603	-20108	45.29	10.45	4.33397	-2.87968	0
chr9	71121322	71121622	F_44875	-7.00134	Aldh1a2	71063595	-57877	42.95	10.45	4.11005	0	0
chr12	16640070	16640370	F_8911	-7.00084	Ntsr2	16660275	20055	114	55.4	2.05776	0	0
chrX	163371787	163372087	F_46840	-7.00052	Gm8817	163508302	136365	49.19	12.54	3.92265	0	0
chr12	55669532	55669832	F_9342	-6.99853	1110002B05Rik	55757559	87877	92.92	36.59	2.53949	-2.1122	0.935105
chr7	142244944	142245244	F_40522	-6.99814	Fam196a	142130113	-114981	54.66	16.73	3.26718	0.0521785	-0.0521785
chr6	136859049	136859349	F_37791	-6.99807	Erp27	136870701	11502	32.01	5.23	6.12046	-2.17015	1.23491
chr19	44468469	44468769	F_22972	-6.99426	Scd1	44482199	13580	191.3	111.85	1.71033	-10.5728	0
chr14	99524583	99524883	F_14367	-6.99271	Dis3	99498989	-25744	81.21	28.22	2.87775	-1.25681	1.25681
chr5	87996416	87996716	F_33405	-6.99246	Sult1d1	87998031	1465	76.52	27.18	2.81531	-6.85779	0
chr12	78601646	78601946	F_9723	-6.99197	Fut8	78340007	-261789	91.36	33.45	2.73124	0.0521785	0
chr2	101832774	101833074	F_25122	-6.99123	Commd9	101726418	-106506	52.32	13.59	3.84989	-1.25681	1.25681
chr4	129126077	129126377	F_31202	-6.99018	Zbtb8b	129118062	-8165	34.36	5.23	6.56979	0	0
chr1	73679704	73680004	F_854	-6.98917	Pinc	73454143	-225711	49.97	13.59	3.67697	0	0
chr12	100468805	100469105	F_10180	-6.98736	Foxn3	100688284	219329	85.11	29.27	2.90776	-1.62423	1.73007
chr13	73817874	73818174	F_12074	-6.98686	Slc6a18	73815471	-2553	32.01	3.14	10.1943	0	0
chr4	148015248	148015548	F_31947	-6.98686	Gm572	148017425	2027	32.01	2.09	15.3158	0	0
chr1	82586834	82587134	F_1026	-6.98686	Col4a3	82583495	-3489	31.23	5.23	5.97132	0	0
chr16	4512399	4512699	F_16640	-6.98686	Srl	4523053	10504	31.23	4.18	7.47129	0.0521785	0
chr11	74145497	74145797	F_6884	-6.98686	Olfr410	74148731	3084	30.45	4.18	7.28469	0	0
chr8	91570191	91570491	F_42170	-6.98686	Sall1	91568061	-2280	29.67	4.18	7.09809	-5.76777	0
chr12	104491144	104491444	F_10310	-6.98683	Prima1	104480356	-10938	33.58	6.27	5.35566	0	0
chr3	103118333	103118633	F_28282	-6.98603	Trim33	103083215	-35268	39.82	5.23	7.61377	-1.50469	1.42415
chr7	105294879	105295179	F_39638	-6.98445	Omp	105293957	-1072	111.66	49.13	2.27275	0.0521785	-0.0521785
chr8	31962127	31962427	F_41271	-6.98426	Dusp26	32200133	237856	80.42	35.54	2.2628	0	0
chr1	192791944	192792244	F_2914	-6.98397	Vash2	192803175	11081	39.04	7.32	5.33333	0	0
chr6	5435128	5435428	F_35390	-6.98391	Pdk4	5446278	11000	185.06	102.44	1.80652	-2.87469	0
chrX	141092959	141093259	F_46743	-6.98381	Trpc5	141122723	29614	35.14	8.36	4.20335	0	0
chr14	118438386	118438686	F_14484	-6.9822	Dct	118451468	12932	133.52	61.67	2.16507	0.0521785	0
chr10	106374167	106374467	F_5094	-6.98206	Acss3	106560720	186403	151.48	86.76	1.74597	-3.88249	0
chr7	53247879	53248179	F_38910	-6.97906	Abcc6	53285656	37627	154.6	73.17	2.11289	-1.35493	2.04731
chr11	84989527	84989827	F_7280	-6.97867	1700125H20Rik	84984597	-5080	64.03	17.77	3.60326	0	0
chr15	79653956	79654256	F_15911	-6.97858	Cbx6	79664763	10657	63.25	19.86	3.18479	0.0521785	-0.0521785
chr13	44397241	44397541	F_11476	-6.97841	Jarid2	44826271	428880	133.52	70.04	1.90634	-2.26651	1.11164
chr13	41695402	41695702	F_11401	-6.97716	Tmem170b	41701584	6032	38.26	6.27	6.10207	-1.30914	2.08516
chr4	45460114	45460414	F_29649	-6.9745	Mcart1	45421638	-38626	140.55	62.72	2.24091	-4.38327	0
chr10	85843523	85843823	F_4694	-6.97365	Timp3	85763156	-80517	45.29	12.54	3.61164	0.0521785	-0.0521785
chr9	99076539	99076839	F_45324	-6.97199	Pik3cb	99040630	-36059	124.93	55.4	2.25505	-2.87469	0.168708
chr12	8360016	8360316	F_8783	-6.97083	Hs1bp3	8320238	-39928	121.03	57.49	2.10524	-1.75463	2.17202
chr1	168223206	168223506	F_2324	-6.97064	Ildr2	168184269	-39087	157.73	90.94	1.73444	-2.17795	0
chr13	112848487	112848787	F_12677	-6.9683	Ankrd55	113078658	230021	116.34	52.27	2.22575	0.0521785	-0.0521785
chr17	31735590	31735890	F_18985	-6.96805	Pknox1	31701717	-34023	39.04	6.27	6.22648	-1.33809	1.35128
chr7	13611748	13612048	F_38237	-6.96738	Trim28	13609500	-2398	36.7	10.45	3.51196	-0.630429	2.55661
chr5	107595732	107596032	F_33851	-6.96698	Tgfbr3	107718614	122732	170.22	90.94	1.87178	0.0521785	-0.0521785
chr13	64475053	64475353	F_11980	-6.96676	Ctsl	64471614	-3589	53.88	13.59	3.96468	-4.69491	0
chr5	66392553	66392853	F_33128	-6.96603	9130230L23Rik	66395524	2821	33.58	4.18	8.03349	-1.14542	2.17795
chr14	30986468	30986768	F_13271	-6.96466	Chdh	30822185	-164433	85.89	30.31	2.83372	-0.513556	2.59552
chr9	70726717	70727017	F_44847	-6.96419	Lipc	70782615	55748	57.78	13.59	4.25166	-2.03266	1.08178
chr11	109417523	109417823	F_8174	-6.96398	Wipi1	109472703	55030	179.59	96.17	1.86742	-0.422356	2.17795
chr7	137720641	137720941	F_40413	-6.96379	Tacc2	137720997	206	99.16	43.9	2.25877	-1.41009	1.86636
chr12	80913631	80913931	F_9791	-6.96373	Zfp36l1	81214000	300219	69.49	24.04	2.8906	0	2.81929
chr7	125954994	125955294	F_40117	-6.9611	Iqck	125999288	44144	81.99	31.36	2.61448	0	0
chr5	96683062	96683362	F_33604	-6.96063	Mrpl1	96639133	-44079	85.89	32.41	2.65011	-1.59632	1.60417
chr13	73829789	73830089	F_12075	-6.95756	Slc6a19	73838143	8204	78.08	30.31	2.57605	0	0
chr3	69367431	69367731	F_27652	-6.95538	B3galnt1	69402783	35202	37.48	5.23	7.16635	0.0521785	0
chr17	29390753	29391053	F_18880	-6.95307	Ppil1	29400916	10013	140.55	68.99	2.03725	-1.34159	1.65842
chr12	78232390	78232690	F_9712	-6.95307	Fut8	78340007	107467	30.45	5.23	5.82218	0.0521785	0
chr17	28635134	28635434	F_18828	-6.95307	Fkbp5	28623057	-12227	27.33	5.23	5.22562	-3.16021	0.0914885
chr1	95110863	95111163	F_1322	-6.95165	Sned1	95132473	21460	57.78	13.59	4.25166	-2.17795	0.634776
chr5	124281426	124281726	F_34429	-6.95164	Niacr1	124315518	33942	68.71	21.95	3.1303	0.0521785	-0.0521785
chr12	80762092	80762392	F_9780	-6.94845	Rad51l1	80398268	-363974	74.96	28.22	2.65627	-2.17795	0
chr18	79231994	79232294	F_21599	-6.94582	Setbp1	79306130	73986	135.08	64.81	2.08425	0	0
chr13	97495346	97495646	F_12343	-6.94103	Hmgcr	97440891	-54605	40.6	9.41	4.31456	-6.52282	0
chr6	101169052	101169352	F_37064	-6.94049	Pdzrn3	101327891	158689	206.14	107.67	1.91455	0	0
chr13	69676366	69676666	F_12023	-6.9401	Papd7	69672742	-3774	48.41	10.45	4.63254	-2.42144	1.28711
chrX	100694719	100695019	F_46562	-6.93425	2010000I03Rik	100688914	-5955	104.63	47.04	2.22428	-2.44402	0.41342
chr7	117961820	117962120	F_39912	-6.93133	Rnf141	117987895	25925	67.93	23	2.95348	-1.86623	1.55084
chr2	93506335	93506635	F_25071	-6.93062	Alx4	93482590	-23895	166.32	81.54	2.03974	0	0
chr1	189060224	189060524	F_2820	-6.92807	Gpatch2	189039389	-20985	70.27	20.91	3.36059	-1.58052	1.77243
chr1	181494105	181494405	F_2599	-6.92725	Cnst	181476659	-17596	136.64	58.54	2.33413	-2.87469	0.15936
chr1	135193036	135193336	F_1741	-6.92651	Golt1a	135206399	13213	118.69	51.22	2.31726	-2.02836	1.10047
chr5	123401560	123401860	F_34387	-6.92609	Kdm2b	123439101	37391	101.51	48.09	2.11083	-1.25681	1.25681
chr8	91827310	91827610	F_42183	-6.92403	Sall1	91568061	-259399	45.29	11.5	3.93826	-5.76777	0
chr14	69065367	69065667	F_14065	-6.92278	Adam7	69151746	86229	87.45	30.31	2.88519	0	0
chr16	9824620	9824920	F_16740	-6.9225	Grin2a	9992626	167856	91.36	33.45	2.73124	0	0
chr13	32510585	32510885	F_11093	-6.92221	Gmds	32430413	-80322	74.96	24.04	3.11814	0	0
chr2	68642312	68642612	F_24651	-6.92172	Lass6	68699613	57151	46.85	13.59	3.44739	-2.87469	0
chr7	73102156	73102456	F_39090	-6.92002	Pcsk6	73007021	-95285	110.1	44.95	2.44939	-2.38226	1.00233
chr6	148866248	148866548	F_38132	-6.91926	Caprin2	148844648	-21750	77.3	25.09	3.08091	0	0
chr12	103563001	103563301	F_10283	-6.91877	Rin3	103521283	-41868	132.74	62.72	2.11639	-1.80849	1.93078
chr10	127070029	127070329	F_5487	-6.9149	Stat6	127080041	9862	173.34	100.35	1.72735	-0.983392	2.14218
chr10	33625334	33625634	F_3611	-6.91387	Rsph4a	33624916	-568	70.27	21.95	3.20137	-6.10984	0
chr7	68896325	68896625	F_39020	-6.91376	Mir344	69022750	126275	68.71	21.95	3.1303	0	0
chr6	135252511	135252811	F_37762	-6.91233	Pbp2	135260402	7741	63.25	18.82	3.36079	0	0
chr7	152175236	152175536	F_40807	-6.9114	Ccnd1	152125830	-49556	57.78	17.77	3.25155	-4.42916	0
chr6	144658147	144658447	F_38006	-6.91072	Bcat1	145024677	366380	146.01	71.08	2.05416	0	0
chr8	112319165	112319465	F_42585	-6.9097	Ap1g1	112302539	-16776	69.49	20.91	3.32329	-1.72486	1.57846
chr5	30853644	30853944	F_32541	-6.90844	Cib4	30848209	-5585	77.3	28.22	2.73919	0	0
chr6	146890555	146890855	F_38111	-6.90781	1700034J05Rik	146902943	12238	61.69	19.86	3.10624	-2.11522	1.20166
chr19	18638616	18638916	F_22179	-6.90675	Ostf1	18706303	67537	65.59	18.82	3.48512	-2.17795	0.928884
chr11	53653259	53653559	F_6379	-6.90548	Gm12216	53672758	19349	101.51	40.77	2.48982	-1.25681	-0.0521785
chr10	67919821	67920121	F_4151	-6.90467	1700040L02Rik	68004623	84652	128.84	59.58	2.16247	-0.840071	2.17795
chr13	52271963	52272263	F_11678	-6.90195	Gadd45g	51942043	-330070	102.29	40.77	2.50895	0	3.55431
chr19	30237398	30237698	F_22451	-6.89942	Gldc	30249908	12360	131.96	62.72	2.10395	-3.25683	0
chr15	55581801	55582101	F_15261	-6.89921	Sntb1	55738504	156553	54.66	14.63	3.73616	-1.78289	1.90164
chr9	85213837	85214137	F_45128	-6.89863	Fam46a	85220757	6770	105.41	56.45	1.86732	-5.03975	0
chr9	21862381	21862681	F_43571	-6.89646	Elavl3	21856467	-6064	38.26	8.36	4.57656	0	0
chr12	111619444	111619744	F_10522	-6.89646	Ppp2r5c	111685388	65794	34.36	7.32	4.69399	-0.959475	2.17795
chr19	39363548	39363848	F_22736	-6.89503	Cyp2c29	39361574	-2124	131.96	57.49	2.29536	0	4.36713
chr4	49218694	49218994	F_29753	-6.89437	E130309F12Rik	49072333	-146511	69.49	23	3.0213	0	0
chr14	63035491	63035791	F_13868	-6.8935	Gucy1b2	63075126	39485	54.66	13.59	4.02208	0	0
chr9	64203496	64203796	F_44570	-6.8927	Dis3l	64189064	-14582	35.14	6.27	5.60447	-1.25681	1.25681
chr10	6367170	6367470	F_3158	-6.89227	Mthfd1l	6373466	6146	71.06	25.09	2.8322	0	0
chr9	63845910	63846210	F_44548	-6.89123	Smad6	63869866	23806	59.34	19.86	2.98792	-2.4782	0.699688
chr7	142246394	142246694	F_40523	-6.89123	Fam196a	142130113	-116431	39.04	8.36	4.66986	0.0521785	-0.0521785
chr9	46005016	46005316	F_44026	-6.88574	Apoa1	46036712	31546	133.52	82.58	1.61686	-1.88374	1.3295
chr16	44049562	44049862	F_17639	-6.88443	Gramd1c	44028058	-21654	67.15	23	2.91957	-2.81435	0.219513
chr9	32528355	32528655	F_43749	-6.88224	Ets1	32503626	-24879	32.01	3.14	10.1943	-1.95894	1.66841
chr8	91457563	91457863	F_42157	-6.88224	Sall1	91568061	110348	31.23	3.14	9.94586	-5.76777	0
chr18	79196284	79196584	F_21594	-6.88224	Setbp1	79306130	109696	31.23	3.14	9.94586	0	0
chr14	29834414	29834714	F_13259	-6.88224	Lrtm1	29831393	-3171	29.67	5.23	5.67304	-5.73645	0
chr3	98694399	98694699	F_28204	-6.88224	Hao2	98697153	2604	29.67	3.14	9.44904	-2.87469	0
chr19	39883042	39883342	F_22752	-6.88224	Cyp2c40	39887304	4112	28.89	2.09	13.823	-2.87469	0
chr5	146176307	146176607	F_35114	-6.88224	Cyp3a16	146230592	54135	28.11	2.09	13.4498	-2.17795	0
chr12	16588068	16588368	F_8904	-6.88224	Lpin1	16596576	8358	25.77	3.14	8.20701	-8.21776	0
chr7	142227373	142227673	F_40521	-6.88147	Fam196a	142130113	-97410	29.67	6.27	4.73206	0.0521785	-0.0521785
chr10	27709309	27709609	F_3552	-6.87858	Ptprk	27794625	85166	36.7	7.32	5.01366	-1.42613	1.31504
chr4	62811984	62812284	F_30033	-6.87768	Ambp	62815176	3042	104.63	45.99	2.27506	0	4.16547
chr6	91679217	91679517	F_36809	-6.87709	Slc6a6	91634060	-45307	117.12	53.31	2.19696	0	3.30454
chr4	22307823	22308123	F_29393	-6.87658	Fbxl4	22284711	-23262	45.29	12.54	3.61164	-1.25681	1.25681
chr2	166273710	166274010	F_26506	-6.87522	5031425F14Rik	166272950	-910	48.41	14.63	3.30895	0	0
chr19	38152486	38152786	F_22691	-6.86757	Gpr120	38171568	18932	61.69	18.82	3.2779	-1.25681	-0.0521785
chr7	125407175	125407475	F_40098	-6.86692	4930583K01Rik	125387420	-19905	62.47	16.73	3.73401	-3.79481	0
chr18	42322576	42322876	F_20892	-6.8659	Plac8l1	42356363	33637	42.95	9.41	4.56429	0	0
chr15	63882009	63882309	F_15458	-6.86391	Fam49b	63892010	9851	62.47	18.82	3.31934	-2.17795	0.965096
chr17	46077099	46077399	F_19349	-6.86361	Vegfa	46169326	92077	104.63	42.86	2.4412	-0.150693	2.79766
chr18	5159355	5159655	F_20262	-6.86344	Svil	5046586	-112919	37.48	10.45	3.5866	-2.6237	0.14162
chr3	79346572	79346872	F_27708	-6.86304	Fnip2	79371601	24879	96.04	43.9	2.1877	-4.91288	0
chr12	100318083	100318383	F_10171	-6.8618	Ttc8	100158783	-159450	34.36	6.27	5.48006	0	0
chr7	89858690	89858990	F_39484	-6.86072	Eftud1	89797123	-61717	39.82	7.32	5.43989	-1.25681	1.25681
chr4	11016495	11016795	F_29285	-6.86053	2310030N02Rik	11003351	-13294	82.77	27.18	3.04525	-3.09601	0.0974021
chr4	46906976	46907276	F_29715	-6.85887	Gabbr2	47004586	97460	69.49	23	3.0213	-2.17795	0
chr1	166391098	166391398	F_2263	-6.85761	Atp1b1	166388486	-2762	99.16	40.77	2.43218	-5.68318	0
chr7	148609724	148610024	F_40684	-6.85519	Cend1	148615319	5445	113.22	55.4	2.04368	-4.58052	0
chr16	90897922	90898222	F_18023	-6.85455	1110004E09Rik	90935094	37022	121.81	55.4	2.19874	0.0521785	-0.0521785
chr15	79890061	79890361	F_15919	-6.85233	Snord83b	79909009	18798	53.88	15.68	3.43622	-1.15917	2.275
chr7	88686030	88686330	F_39469	-6.85118	Fsd2	88711867	25687	76.52	28.22	2.71155	0.0521785	-0.0521785
chr15	60724607	60724907	F_15393	-6.84528	A1bg	60752825	28068	64.81	20.91	3.09947	-8.06353	0
chr6	87209045	87209345	F_36604	-6.84437	Antxr1	87285769	76574	43.73	11.5	3.80261	0	0
chr1	180232499	180232799	F_2566	-6.84241	Fam36a	180249283	16634	81.21	27.18	2.98786	-0.243565	2.67418
chr1	89685886	89686186	F_1123	-6.8416	Scarna6	89681145	-4891	94.48	37.63	2.51076	0	5.37378
chr14	26506033	26506333	F_13150	-6.84158	Ppif	26513655	7472	61.69	19.86	3.10624	-0.794972	2.17795
chr7	87702097	87702397	F_39413	-6.8408	Blm	87680005	-22242	67.15	19.86	3.38117	-1.7795	1.51975
chr5	93462161	93462461	F_33583	-6.84047	Ankrd56	93474048	11737	81.99	31.36	2.61448	-1.62427	1.92794
chr9	96724636	96724936	F_45274	-6.83928	Acpl2	96789841	65055	121.81	61.67	1.97519	-1.25681	1.25681
chr10	86335363	86335663	F_4708	-6.83768	Nt5dc3	86241749	-93764	101.51	42.86	2.36841	-1.74674	2.01033
chr3	98663631	98663931	F_28200	-6.83639	Hsd3b1	98663717	-64	80.42	31.36	2.56441	0.0521785	-0.0521785
chr16	76202442	76202742	F_17860	-6.8353	Nrip1	76373294	170702	71.84	27.18	2.64312	-2.4582	1.15123
chr4	6873144	6873444	F_29217	-6.83171	Tox	6917870	44576	99.16	50.18	1.97609	-2.17795	0
chr15	38460950	38461250	F_15081	-6.83079	Azin1	38449021	-12079	38.26	8.36	4.57656	-3.50815	0
chr17	27684572	27684872	F_18750	-6.82975	Hmga1	27693518	8796	100.73	43.9	2.29453	-1.21555	2.17795
chr3	148563519	148563819	F_29057	-6.82787	Lphn2	148617599	53930	65.59	21.95	2.98815	-1.30142	2.35802
chr3	107915237	107915537	F_28421	-6.8267	Gnat2	107895985	-19402	33.58	7.32	4.58743	-1.92921	1.80684
chr4	22164869	22165169	F_29390	-6.82669	Fbxl4	22284711	119692	113.22	51.22	2.21046	-1.25681	1.25681
chr4	149957583	149957883	F_32068	-6.82647	Slc45a1	150026283	68550	148.36	78.4	1.89235	0	0
chr12	71297455	71297755	F_9476	-6.82533	Pygl	71328670	31065	188.18	110.8	1.69838	-7.09332	0
chr12	103893210	103893510	F_10294	-6.82464	Itpk1	103943079	49719	28.89	5.23	5.5239	-1.25681	1.25681
chr19	41672110	41672410	F_22853	-6.82448	Lcor	41624128	-48132	127.27	57.49	2.21378	-1.84388	1.79475
chr13	56650815	56651115	F_11793	-6.82372	Lect2	56649899	-1066	44.51	9.41	4.73007	-3.05936	0.101638
chr7	149816565	149816865	F_40723	-6.82239	Mir483	149840901	24186	168.66	96.17	1.75377	0	0
chr15	97100680	97100980	F_16379	-6.82126	Amigo2	97077718	-23112	41.38	10.45	3.95981	0.0521785	0
chr19	47527183	47527483	F_23130	-6.82093	Sh3pxd2a	47538901	11568	124.15	60.63	2.04767	-1.62502	1.44538
chr14	47074203	47074503	F_13549	-6.82067	Bmp4	47010274	-64079	63.25	20.91	3.02487	0.0521785	-0.0521785
chr11	20272996	20273296	F_5860	-6.82025	Slc1a4	20232716	-40430	51.53	14.63	3.52221	0.0521785	0
chr17	15560437	15560737	F_18543	-6.82016	Fam120b	15533165	-27422	44.51	11.5	3.87043	-1.88565	1.79382
chr11	99092701	99093001	F_7731	-6.81969	Smarce1	99092331	-520	41.38	7.32	5.65301	-1.60794	1.4799
chr11	120675051	120675351	F_8642	-6.81962	Fasn	120685861	10660	35.92	7.32	4.9071	-9.63514	0
chr8	93343913	93344213	F_42198	-6.81838	Chd9	93352733	8670	60.12	18.82	3.19447	-2.71282	1.0016
chr6	108043456	108043756	F_37074	-6.81788	Setmar	108015039	-28567	112.44	53.31	2.10917	-1.25681	1.25681
chr7	105291213	105291513	F_39636	-6.81634	Omp	105293957	2594	57	16.73	3.40705	0.0521785	-0.0521785
chr6	127284263	127284563	F_37614	-6.81546	Parp11	127403740	119327	69.49	20.91	3.32329	-1.25681	-0.0521785
chr3	135249412	135249712	F_28873	-6.80708	Manba	135148574	-100988	131.18	64.81	2.02407	-1.16907	2.17795
chr5	145156357	145156657	F_35086	-6.80668	Baiap2l1	145118981	-37526	84.33	39.72	2.12311	-2.21582	0.888826
chr7	88830355	88830655	F_39477	-6.80613	Homer2	88851811	21306	92.92	40.77	2.27913	-2.87469	0
chr9	50532809	50533109	F_44139	-6.80565	Dixdc1	50536089	3130	39.04	9.41	4.14878	-3.67533	0
chr16	5114390	5114690	F_16687	-6.80537	Ppl	5132574	18034	38.26	10.45	3.66124	-2.44263	0.523926
chr3	65345503	65345803	F_27580	-6.80499	4931440P22Rik	65333336	-12317	85.89	36.59	2.34736	-2.64374	0.845104
chr12	103886160	103886460	F_10292	-6.80492	Itpk1	103943079	56769	76.52	30.31	2.52458	-1.25681	1.25681
chr6	141239769	141240069	F_37896	-6.80466	Pde3a	141197789	-42130	79.64	26.13	3.04784	0	0
chr5	91715267	91715567	F_33501	-6.80347	Btc	91831939	116522	88.23	34.5	2.55739	0	0
chr17	11282271	11282571	F_18450	-6.80198	Park2	11033249	-249172	65.59	18.82	3.48512	0	0
chr7	96582766	96583066	F_39558	-6.80175	Fzd4	96552875	-30041	82.77	32.41	2.55384	-1.45089	1.9311
chr1	136061059	136061359	F_1782	-6.80105	Chi3l1	136078980	17771	29.67	5.23	5.67304	0	0
chr16	59408292	59408592	F_17808	-6.79914	Gabrr3	59407207	-1235	40.6	9.41	4.31456	0	0
chr5	97390193	97390493	F_33622	-6.79911	Bmp2k	97426707	36364	103.85	49.13	2.11378	-2.07742	1.41574
chr10	127582048	127582348	F_5538	-6.79751	Rbms2	127617353	35155	66.37	21.95	3.02369	-2.17795	1.22723
chr13	67096849	67097149	F_11995	-6.79525	Mterfd1	67034008	-62991	46.85	11.5	4.07391	-1.45484	1.4786
chr9	45853011	45853311	F_44008	-6.79505	Sik3	45820902	-32259	38.26	8.36	4.57656	-1.94444	1.44111
chr5	107613211	107613511	F_33853	-6.79362	Tgfbr3	107718614	105253	99.16	42.86	2.31358	0.0521785	-0.0521785
chr3	9783151	9783451	F_26926	-6.79071	Pag1	9833630	50329	178.03	102.44	1.7379	-1.25681	-0.0521785
chr11	86680979	86681279	F_7341	-6.79006	Dhx40	86621162	-59967	75.74	26.13	2.89858	-1.8527	2.02769
chr18	53398125	53398425	F_21020	-6.78988	Snx24	53405315	7040	46.85	11.5	4.07391	-2.17795	0.974956
chr6	124535885	124536185	F_37527	-6.7882	C1rb	124520447	-15588	50.75	16.73	3.03347	0	0
chr12	29366555	29366855	F_9070	-6.78806	Adi1	29360071	-6634	79.64	30.31	2.62752	-3.24222	0
chr8	130063751	130064051	F_43324	-6.78794	Pard3	129587955	-475946	155.38	87.81	1.7695	-1.54473	1.97962
chr6	50030489	50030789	F_35984	-6.78777	Mpp6	50060239	29600	63.25	20.91	3.02487	-2.22383	0.649928
chr15	38335804	38336104	F_15065	-6.78679	Klf10	38230462	-105492	149.92	75.26	1.99203	-6.35652	0
chr6	31405527	31405827	F_35679	-6.78527	Mkln1	31348827	-56850	74.18	30.31	2.44738	-1.96587	1.69239
chr11	119829233	119829533	F_8565	-6.7844	Baiap2	119804405	-24978	96.04	36.59	2.62476	-3.97942	0
chr18	62324160	62324460	F_21263	-6.78431	Adrb2	62339613	15303	105.41	50.18	2.10064	-1.25681	-0.0521785
chr1	138741969	138742269	F_1873	-6.78423	Nr5a2	138857025	114906	71.84	24.04	2.98835	-2.3566	0.917333
chr17	33988311	33988611	F_19096	-6.78406	Cd320	33980035	-8426	46.85	13.59	3.44739	-1.25681	1.25681
chr9	77870040	77870340	F_45027	-6.78388	Gcm1	77899764	29574	81.21	29.27	2.77451	0	0
chr4	148545618	148545918	F_31980	-6.78341	Pgd	148540816	-4952	62.47	20.91	2.98757	-3.64862	0
chr16	5126738	5127038	F_16688	-6.78276	Ppl	5132574	5686	50.75	14.63	3.4689	-2.44263	0.523926
chr13	110513067	110513367	F_12623	-6.78262	Mir582	110114937	-398280	78.08	29.27	2.66758	0	0
chr4	149085685	149085985	F_32001	-6.78247	Pik3cd	149075738	-10097	53.1	14.63	3.62953	0.0521785	-0.0521785
chr5	146339887	146340187	F_35123	-6.78242	Cyp3a41a	146345599	5562	53.88	15.68	3.43622	0.0521785	0
chr5	36198912	36199212	F_32737	-6.78239	Afap1	36235967	36905	110.88	47.04	2.35714	0	0
chr6	121176861	121177161	F_37453	-6.77816	Tuba8	121160787	-16224	71.06	19.86	3.57805	0.0521785	-0.0521785
chr8	10928477	10928777	F_40910	-6.77743	3930402G23Rik	10928457	-170	122.59	62.72	1.95456	-1.25681	1.25681
chr4	109092216	109092516	F_30788	-6.77617	Ttc39a	109079704	-12662	40.6	15.68	2.58929	-1.17493	2.32315
chr19	56750959	56751259	F_23317	-6.77604	Adrb1	56796861	45752	129.62	74.22	1.74643	0.0521785	-0.0521785
chr7	14800412	14800712	F_38263	-6.77591	Sult2a6	14840219	39657	60.12	18.82	3.19447	0.0521785	0
chr12	29489685	29489985	F_9078	-6.77554	Tssc1	29436692	-53143	110.1	49.13	2.24099	0.0521785	-0.0521785
chr4	140083491	140083791	F_31725	-6.77551	Arhgef10l	140221820	138179	42.16	9.41	4.48034	-0.301179	2.84801
chr3	110458347	110458647	F_28456	-6.77502	Prmt6	110053916	-404581	35.14	6.27	5.60447	-1.75085	1.47198
chr2	163649565	163649865	F_26387	-6.77502	Wisp2	163646569	-3146	35.14	7.32	4.80055	0	0
chrX	100742194	100742494	F_46566	-6.77443	Gm9159	100740838	-1506	216.29	128.58	1.68214	-2.43958	1.19275
chr9	63044131	63044431	F_44512	-6.77347	Skor1	62996768	-47513	73.4	23	3.1913	0	0
chr12	29587052	29587352	F_9080	-6.77286	Tssc1	29436692	-150510	129.62	64.81	2	0.0521785	-0.0521785
chr2	101563679	101563979	F_25106	-6.77195	Traf6	101518596	-45233	29.67	4.18	7.09809	-1.57408	1.73588
chr5	133124651	133124951	F_34665	-6.77195	Auts2	133018213	-106588	28.89	4.18	6.91148	0	0
chr2	163646344	163646644	F_26386	-6.77195	Wisp2	163646569	75	27.33	3.14	8.70382	0	0
chr15	85366919	85367219	F_16126	-6.77195	Wnt7b	85412251	45182	26.55	1.05	25.2857	0	0
chr1	164909982	164910282	F_2229	-6.77195	Fmo3	164914622	4490	25.77	4.18	6.16507	-9.95838	0
chr11	50462085	50462385	F_6275	-6.77195	Adamts2	50415586	-46649	25.77	3.14	8.20701	0	0
chr16	95991368	95991668	F_18198	-6.77033	Ets2	95924013	-67505	44.51	11.5	3.87043	-2.13952	1.27513
chr6	48598812	48599112	F_35953	-6.77025	Gimap8	48597232	-1730	37.48	7.32	5.12022	-1.25681	-0.0521785
chr9	74777897	74778197	F_44970	-6.76924	BC031353	74800859	22812	220.19	149.48	1.47304	-4.16333	0
chr2	160053035	160053335	F_26290	-6.76825	Gm826	160153230	100045	35.92	12.54	2.86443	-2.13756	1.80411
chr9	21773859	21774159	F_43563	-6.76639	Epor	21768020	-5989	69.49	23	3.0213	0.0521785	-0.0521785
chr3	79331955	79332255	F_27706	-6.76495	Fnip2	79371601	39496	32.79	7.32	4.47951	-4.91288	0
chr12	103871616	103871916	F_10291	-6.76477	Itpk1	103943079	71313	104.63	48.09	2.17571	-1.25681	1.25681
chr4	114451822	114452122	F_30818	-6.76445	Gm12830	114494324	42352	65.59	17.77	3.69105	0	0
chr2	77344369	77344669	F_24864	-6.76425	Sestd1	77118682	-225837	56.22	16.73	3.36043	0	0
chr17	43976095	43976395	F_19289	-6.76251	Rcan2	43938799	-37446	44.51	9.41	4.73007	0	0
chr3	98692172	98692472	F_28203	-6.76003	Hao2	98697153	4831	78.86	30.31	2.60178	-2.87469	0
chr17	28165025	28165325	F_18791	-6.75793	Tcp11	28217584	52409	46.85	12.54	3.73604	-1.25681	1.25681
chr5	73217727	73218027	F_33216	-6.75659	Tec	73259687	41810	67.15	23	2.91957	-1.11025	2.06786
chr13	46983427	46983727	F_11546	-6.75546	Kif13a	47025087	41510	60.12	19.86	3.02719	0.0521785	-0.0521785
chr6	88435355	88435655	F_36668	-6.75488	Ruvbl1	88415416	-20089	63.25	19.86	3.18479	-1.25681	-0.0521785
chr9	102326426	102326726	F_45363	-6.75429	Ephb1	102257023	-69553	76.52	26.13	2.92843	0	0
chr12	55560639	55560939	F_9338	-6.75245	Gm7550	55492305	-68484	149.92	78.4	1.91224	0	0
chr15	44569268	44569568	F_15156	-6.7523	Sybu	44619609	50191	35.14	9.41	3.73433	-1.25681	0
chr17	43821659	43821959	F_19287	-6.75228	Cyp39a1	43804373	-17436	92.92	43.9	2.11663	-1.25681	0
chr9	86537128	86537428	F_45144	-6.75201	Me1	86589947	52669	58.56	17.77	3.29544	-6.08087	0
chr1	108054884	108055184	F_1397	-6.75148	Phlpp1	108068445	13411	45.29	13.59	3.3326	-1.33701	1.49384
chr6	99037502	99037802	F_36984	-6.75081	Foxp1	99113012	75360	82.77	30.31	2.73078	-0.513676	2.65579
chr9	98238243	98238543	F_45305	-6.75026	Nmnat3	98197001	-41392	60.9	19.86	3.06647	-1.25681	1.25681
chr2	29583142	29583442	F_24003	-6.74986	Gm13547	29617047	33755	32.01	7.32	4.37295	0	0
chr9	48404857	48405157	F_44081	-6.7492	Nnmt	48413182	8175	112.44	52.27	2.15114	-7.36009	0
chr4	22315974	22316274	F_29394	-6.74793	Fbxl4	22284711	-31413	49.97	14.63	3.41558	-1.25681	1.25681
chr12	74503900	74504200	F_9608	-6.74722	Slc38a6	74387841	-116209	34.36	7.32	4.69399	-1.25681	-0.0521785
chr4	140719037	140719337	F_31757	-6.74677	Fbxo42	140703836	-15351	59.34	20.91	2.83788	-1.97993	1.69819
chr1	39491157	39491457	F_382	-6.7463	Tbc1d8	39535592	44285	178.03	97.22	1.83121	-3.32854	0
chr14	32252506	32252806	F_13338	-6.74607	Sh3bp5	32249219	-3437	37.48	7.32	5.12022	-2.49942	0.719519
chr7	85980289	85980589	F_39323	-6.74592	Det1	85992097	11658	39.82	9.41	4.23167	0.0521785	-0.0521785
chr12	35949848	35950148	F_9179	-6.74564	Mir680-3	35879569	-70429	46.85	14.63	3.20232	0	0
chr11	63785027	63785327	F_6680	-6.74528	Hs3st3b1	63735786	-49391	45.29	11.5	3.93826	-3.01471	0.248309
chr19	46750173	46750473	F_23065	-6.74312	Cyp17a1	46747490	-2833	120.25	58.54	2.05415	-4.69634	0
chr3	103047473	103047773	F_28279	-6.74232	Trim33	103083215	35592	112.44	56.45	1.99185	-1.50469	1.42415
chr7	26773347	26773647	F_38482	-6.74108	Cyp2b13	26846513	73016	38.26	9.41	4.06589	-7.35831	0
chr13	24993418	24993718	F_10981	-6.73984	Aldh5a1	25029530	35962	102.29	47.04	2.17453	-1.30239	2.39813
chr17	15311675	15311975	F_18532	-6.73859	2210404J11Rik	15178575	-133250	43.73	11.5	3.80261	0.0521785	-0.0521785
chr10	80339884	80340184	F_4554	-6.73834	Tmprss9	80342560	2526	40.6	8.36	4.85646	-0.701438	2.17795
chr7	27096814	27097114	F_38500	-6.73748	Cyp2a4	27092210	-4754	31.23	7.32	4.26639	-9.05725	0
chr14	31357223	31357523	F_13282	-6.73742	Tkt	31362334	4961	101.51	44.95	2.25829	-2.61486	0.783541
chrX	54025004	54025304	F_46345	-6.73695	Fhl1	53984963	-40191	68.71	23	2.98739	0.0521785	0
chr13	94309338	94309638	F_12247	-6.73445	Jmy	94269644	-39844	123.37	68.99	1.78823	-1.62585	1.70629
chr9	34066099	34066399	F_43765	-6.73424	Kirrel3	34296315	230066	53.1	17.77	2.98818	0	0
chr3	36515968	36516268	F_27245	-6.73409	Bbs7	36512311	-3807	28.11	6.27	4.48325	0.0521785	0
chr16	30163486	30163786	F_17239	-6.73283	Hes1	30065442	-98194	113.22	55.4	2.04368	0	4.45
chr17	7072107	7072407	F_18383	-6.73138	Mir692-1	7099686	27429	55.44	19.86	2.79154	0	0
chr5	92295197	92295497	F_33508	-6.7302	Thap6	92391907	96560	64.81	21.95	2.95262	-2.59018	1.21598
chr11	106971061	106971361	F_8080	-6.73014	Bptf	106993236	22025	108.53	54.36	1.9965	-1.4059	1.66722
chr3	52419927	52420227	F_27409	-6.73012	Foxo1	52072258	-347819	32.79	7.32	4.47951	-3.11217	0
chr8	27950789	27951089	F_41246	-6.73012	Zfp703	28087807	136868	29.67	5.23	5.67304	0	3.59642
chr6	54594414	54594714	F_36135	-6.72984	2410066E13Rik	54631765	37201	33.58	6.27	5.35566	0	0
chr9	121976830	121977130	F_45947	-6.7297	Snrk	122026383	49403	36.7	8.36	4.38995	-3.36698	0
chr6	58918315	58918615	F_36215	-6.72855	Fam13a	58974496	56031	141.33	74.22	1.9042	-4.31017	0
chr19	32394142	32394442	F_22504	-6.72848	Sgms1	32462944	68652	109.32	51.22	2.13432	-2.17795	1.13221
chr6	91486380	91486680	F_36786	-6.72843	Lsm3	91466028	-20502	96.82	44.95	2.15395	0.0521785	1.25681
chr7	125399677	125399977	F_40097	-6.7282	4930583K01Rik	125387420	-12407	35.14	5.23	6.71893	-3.79481	0
chr14	61279471	61279771	F_13809	-6.72714	Spata13	61253565	-26056	40.6	10.45	3.88517	-2.77806	0.28176
chr2	147797107	147797407	F_25961	-6.72695	Foxa2	147872705	75448	115.56	52.27	2.21083	0	5.41933
chr12	17383411	17383711	F_8928	-6.72654	Nol10	17355298	-28263	56.22	17.77	3.16376	0.0521785	-0.0521785
chr1	92135125	92135425	F_1219	-6.72596	Cxcr7	92100577	-34698	89.79	44.95	1.99755	0	0
chr16	28829687	28829987	F_17198	-6.72569	Fgf12	28753288	-76549	125.71	61.67	2.03843	0	0
chr5	136390175	136390475	F_34770	-6.72227	Ywhag	136410511	20186	115.56	57.49	2.01009	-1.86182	1.52677
chr6	108469414	108469714	F_37115	-6.72184	Bhlhe40	108610622	141058	62.47	24.04	2.59859	-6.93969	0
chr13	63398340	63398640	F_11936	-6.7218	Mir23b	63401791	3301	67.93	27.18	2.49926	0	4.3598
chr4	105232731	105233031	F_30623	-6.71416	Ppap2b	104829951	-402930	30.45	6.27	4.85646	-2.81452	-0.0530803
chr17	28187175	28187475	F_18795	-6.71379	Tcp11	28217584	30259	137.43	86.76	1.58402	-1.25681	1.25681
chr7	152126172	152126472	F_40806	-6.71114	Ccnd1	152125830	-492	40.6	10.45	3.88517	-4.42916	0
chr2	75615258	75615558	F_24846	-6.71083	Agps	75670233	54825	93.7	40.77	2.29826	-1.25681	1.25681
chr13	103086288	103086588	F_12498	-6.70835	Cd180	103483637	397199	60.12	19.86	3.02719	0	0
chr14	78723240	78723540	F_14307	-6.70762	Tnfsf11	78707850	-15540	53.88	16.73	3.22056	0	0
chr7	14791480	14791780	F_38262	-6.70616	Sult2a6	14840219	48589	35.92	9.41	3.81722	0.0521785	0
chr2	15070046	15070346	F_23685	-6.70564	Arl5b	14976988	-93208	76.52	30.31	2.52458	-2.70128	0.476824
chr13	114387253	114387553	F_12742	-6.70305	Snx18	114408772	21369	91.36	43.9	2.08109	-2.36691	1.2167
chr13	41009038	41009338	F_11360	-6.70278	Gcnt2	40955500	-53688	79.64	30.31	2.62752	-3.26088	0
chr19	7200289	7200589	F_21930	-6.70258	Flrt1	7180219	-20220	97.6	44.95	2.1713	-1.25681	1.25681
chr4	6170018	6170318	F_29194	-6.7015	Cyp7a1	6202778	32610	163.19	89.9	1.81524	-7.25157	0
chr7	119345730	119346030	F_39948	-6.69961	Mical2	119369403	23523	91.36	37.63	2.42785	-1.25681	1.25681
chr10	85881674	85881974	F_4696	-6.69908	Syn3	85961641	79817	218.63	131.71	1.65993	0.0521785	-0.0521785
chr14	58500702	58501002	F_13763	-6.69844	Zdhhc20	58509099	8247	42.95	10.45	4.11005	-1.25681	1.25681
chr14	68956475	68956775	F_14062	-6.69828	Adam7	69151746	195121	49.97	18.82	2.65515	0	0
chr11	64224070	64224370	F_6692	-6.69814	Hs3st3a1	64248833	24613	88.23	31.36	2.81346	0	0
chr5	111025197	111025497	F_33926	-6.69609	Galnt9	110973363	-51984	81.99	31.36	2.61448	0	0
chr16	93578663	93578963	F_18109	-6.69432	Setd4	93604060	25247	46.07	14.63	3.14901	-4.71649	0
chr14	86884165	86884465	F_14347	-6.69429	Diap3	87540921	656606	114.78	50.18	2.28737	0	0
chr5	122367569	122367869	F_34318	-6.69199	Fam109a	122299036	-68683	195.21	111.85	1.74528	-0.747748	2.16255
chr11	76727885	76728185	F_7002	-6.69148	Tmigd1	76718046	-9989	117.12	66.9	1.75067	0.0521785	-0.0521785
chr6	55200837	55201137	F_36163	-6.69129	Fam188b	55153376	-47611	44.51	11.5	3.87043	0.0521785	-0.0521785
chr11	52203751	52204051	F_6343	-6.6911	9530068E07Rik	52209929	6028	31.23	6.27	4.98086	-0.86119	2.06741
chr9	44872582	44872882	F_43982	-6.6911	Mpzl3	44863270	-9462	85.11	36.59	2.32605	-2.17795	0.703929
chr4	41474901	41475201	F_29555	-6.69064	1110017D15Rik	41464366	-10685	41.38	12.54	3.29984	0.0521785	1.25681
chr15	72985152	72985452	F_15570	-6.69048	Eif2c2	73015377	30075	58.56	20.91	2.80057	-1.25681	1.25681
chr17	28157363	28157663	F_18787	-6.68984	Tcp11	28217584	60071	51.53	14.63	3.52221	-1.25681	1.25681
chr6	35328803	35329103	F_35754	-6.68953	Fam180a	35276141	-52812	89.01	40.77	2.18322	0.0521785	-0.0521785
chr6	120781375	120781675	F_37422	-6.68781	Bcl2l13	120786247	4722	46.85	14.63	3.20232	-2.16465	1.24575
chr7	26957529	26957829	F_38491	-6.68517	Cyp2b9	26958427	748	35.14	7.32	4.80055	-8.06353	0
chr10	13561833	13562133	F_3267	-6.68468	Aig1	13588636	26653	43.73	11.5	3.80261	0.0521785	-0.0521785
chr4	60454368	60454668	F_29967	-6.68334	Mup9	60434824	-19694	92.14	39.72	2.31974	0	-0.0521785
chr9	83096222	83096522	F_45091	-6.68071	Hmgn3	83040214	-56158	100.73	43.9	2.29453	0	0
chr8	129371946	129372246	F_43270	-6.6784	Tomm20	129469730	97634	104.63	50.18	2.08509	-2.65883	0
chr13	102418613	102418913	F_12463	-6.67814	Pik3r1	102538172	119409	46.07	11.5	4.00609	-2.91163	0.30716
chr7	148142356	148142656	F_40649	-6.6777	Ifitm2	148141860	-646	110.1	42.86	2.56883	-1.63597	1.68502
chr12	102227815	102228115	F_10247	-6.67649	Ccdc88c	102267193	39228	44.51	14.63	3.04238	0	0
chr8	25549309	25549609	F_41176	-6.67443	1810011O10Rik	25549418	-41	98.38	42.86	2.29538	-7.99754	0
chr8	73086706	73087006	F_41800	-6.67347	Ell	73063573	-23283	152.26	77.35	1.96846	-2.33869	1.36043
chrX	156575363	156575663	F_46783	-6.67286	Pdha1	156576268	755	75.74	27.18	2.78661	-2.87469	0
chr8	11098560	11098860	F_40936	-6.6725	Irs2	11008430	-90280	149.92	84.67	1.77064	-5.61484	0
chr18	60598965	60599265	F_21155	-6.67049	2010002N04Rik	60661637	62522	41.38	9.41	4.39745	0.0521785	0
chr3	10082739	10083039	F_26941	-6.67017	Fabp5	10012605	-70284	118.69	55.4	2.14242	-2.79004	0.416255
chr14	119351471	119351771	F_14516	-6.66989	Dnajc3	119337153	-14468	156.16	78.4	1.99184	-1.83391	1.65826
chr4	135826682	135826982	F_31533	-6.66883	Zfp46	135841983	15151	91.36	35.54	2.57062	-0.932188	2.32086
chr5	147772370	147772670	F_35197	-6.66777	Mtif3	147775350	2830	48.41	18.82	2.57226	-1.02341	2.39488
chr12	35854999	35855299	F_9177	-6.66589	Mir680-3	35879569	24420	79.64	30.31	2.62752	0	0
chr17	56334256	56334556	F_19572	-6.66585	D17Wsu104e	56323343	-11063	75.74	29.27	2.58763	0	3.69269
chr4	106436862	106437162	F_30662	-6.66507	Fam151a	106406519	-30493	256.89	185.02	1.38844	0	0
chr6	127291683	127291983	F_37616	-6.66465	Parp11	127403740	111907	167.1	95.13	1.75654	-1.25681	-0.0521785
chr19	25494390	25494690	F_22335	-6.66442	Dmrt1	25580195	85655	105.41	47.04	2.24086	0	0
chr11	100602721	100603021	F_7784	-6.66414	Rab5c	100599444	-3427	32.79	7.32	4.47951	-1.98833	1.58211
chr8	84907353	84907653	F_41990	-6.66149	Il15	84926444	18941	46.85	12.54	3.73604	-1.25681	-0.0521785
chr4	61462654	61462954	F_29982	-6.66064	LOC100189605	61443258	-19546	148.36	82.58	1.79656	0	0
chr16	91085743	91086043	F_18029	-6.66049	4932438H23Rik	91069390	-16503	49.19	14.63	3.36227	0	0
chr5	124616755	124617055	F_34466	-6.65968	Pitpnm2	124666427	49522	37.48	8.36	4.48325	-2.28664	1.03763
chr14	119237031	119237331	F_14507	-6.65911	Cldn10a	119187092	-50089	92.14	40.77	2.26	0	0
chr11	35745761	35746061	F_6095	-6.65874	Wwc1	35793591	47680	49.19	14.63	3.36227	-2.01305	1.68393
chr5	24575741	24576041	F_32461	-6.65837	Prkag2	24606460	30569	33.58	8.36	4.01675	-2.08443	0.869584
chr7	148492167	148492467	F_40668	-6.65663	Drd4	148477904	-14413	42.16	16.73	2.52002	0	0
chr1	167257557	167257857	F_2284	-6.6555	Gpr161	167225896	-31811	211.6	124.39	1.7011	0	0
chr10	122966588	122966888	F_5395	-6.65538	Fam19a2	122701131	-265607	29.67	4.18	7.09809	0.0521785	0
chr7	117659096	117659396	F_39902	-6.65538	Sbf2	117758434	99188	28.11	3.14	8.95223	-2.17795	1.21884
chr10	66592399	66592699	F_4116	-6.65538	Jmjd1c	66590005	-2544	27.33	4.18	6.53828	-2.28217	0.911398
chr15	8991011	8991311	F_14720	-6.65538	1110020G09Rik	9001008	9847	27.33	4.18	6.53828	-1.40094	1.68235
chr17	32520772	32521072	F_19043	-6.65538	Wiz	32526384	5462	27.33	2.09	13.0766	0.0521785	1.25681
chr2	159656333	159656633	F_26286	-6.65538	Gm826	160153230	496747	26.55	4.18	6.35167	-2.13756	1.80411
chr7	27008880	27009180	F_38494	-6.65538	Vmn1r184	27051849	42819	26.55	1.05	25.2857	0	0
chr13	67098538	67098838	F_11996	-6.65538	Zfp712	67162106	63418	24.99	4.18	5.97847	0.0521785	-0.0521785
chr8	111289895	111290195	F_42559	-6.65455	Zfhx3	111238543	-51502	106.19	49.13	2.16141	-0.818976	2.17795
chr14	119107384	119107684	F_14497	-6.65454	Abcc4	119105441	-2093	34.36	7.32	4.69399	0.0521785	0
chr1	156969726	156970026	F_2081	-6.65447	Ier5	156946766	-23110	28.11	5.23	5.37476	-0.938238	2.03898
chr15	86007737	86008037	F_16184	-6.65416	Cerk	86016571	8684	78.08	33.45	2.33423	-1.25681	1.25681
chr11	68670864	68671164	F_6739	-6.6528	Ndel1	68666633	-4381	75.74	31.36	2.41518	-2.30592	1.36126
chr13	102631911	102632211	F_12486	-6.65228	Pik3r1	102538172	-93889	163.97	94.08	1.74288	-2.91163	0.30716
chrX	11634235	11634535	F_46102	-6.65199	Bcor	11737481	103096	33.58	6.27	5.35566	0.0521785	-0.0521785
chr11	118059039	118059339	F_8486	-6.65064	Cyth1	118109906	50717	120.25	59.58	2.01829	-3.96558	0
chr9	36615812	36616112	F_43797	-6.65063	Ei24	36604653	-11309	169.44	101.4	1.67101	-3.15925	0
chr4	61505824	61506124	F_29983	-6.65054	Mup5	61496214	-9760	156.95	86.76	1.80901	0.0521785	0
chr19	38596012	38596312	F_22717	-6.65036	Plce1	38598686	2524	39.04	11.5	3.39478	0.0521785	-0.0521785
chrX	12859051	12859351	F_46158	-6.64928	Ddx3x	12858147	-1054	49.97	16.73	2.98685	-3.97759	0
chr8	91646231	91646531	F_42172	-6.64924	Sall1	91568061	-78320	110.88	55.4	2.00144	-5.76777	0
chr17	74232746	74233046	F_19821	-6.64921	Xdh	74299522	66626	119.47	58.54	2.04083	-2.8232	0.582262
chr2	101807859	101808159	F_25121	-6.64675	Commd9	101726418	-81591	56.22	19.86	2.83082	-1.25681	1.25681
chr5	107725145	107725445	F_33864	-6.64584	Tgfbr3	107718614	-6681	41.38	10.45	3.95981	0.0521785	-0.0521785
chr14	70460558	70460858	F_14107	-6.64562	Egr3	70477251	16543	40.6	10.45	3.88517	0	0
chr4	9039200	9039500	F_29259	-6.64544	Clvs1	9196463	157113	44.51	11.5	3.87043	0	0
chr1	93720220	93720520	F_1269	-6.64511	Twist2	93698053	-22317	168.66	104.53	1.61351	0	0
chr13	37557621	37557921	F_11248	-6.64448	Ly86	37437213	-120558	71.84	29.27	2.45439	0.0521785	0
chr15	3165199	3165499	F_14627	-6.64189	Sepp1	3220766	55417	90.58	37.63	2.40712	-4.18602	0
chr1	189580470	189580770	F_2841	-6.63791	Esrrg	189821737	241117	106.97	52.27	2.04649	0	0
chr7	108803515	108803815	F_39810	-6.63748	Clpb	108812281	8616	98.38	42.86	2.29538	0.0521785	-0.0521785
chr19	24757829	24758129	F_22304	-6.63741	E030010A14Rik	24748497	-9482	122.59	58.54	2.09412	0	0
chr17	15289999	15290299	F_18531	-6.63627	2210404J11Rik	15178575	-111574	35.14	7.32	4.80055	0.0521785	-0.0521785
chr10	94256739	94257039	F_4902	-6.63624	Ccdc41	94151534	-105355	124.15	57.49	2.15951	-1.25681	-0.0521785
chr5	66391352	66391652	F_33127	-6.63615	9130230L23Rik	66395524	4022	109.32	54.36	2.01104	-1.14542	2.17795
chr15	85682088	85682388	F_16163	-6.63547	Gtse1	85690136	7898	46.07	14.63	3.14901	0.0521785	-0.0521785
chr6	54406872	54407172	F_36123	-6.63506	Wipf3	54402876	-4146	45.29	16.73	2.70711	-3.4278	0
chr5	38928089	38928389	F_32799	-6.63185	Wdr1	38952834	24595	99.16	44.95	2.20601	-2.17795	0.739115
chr7	152268806	152269106	F_40812	-6.63178	1810010D01Rik	152394024	125068	27.33	4.18	6.53828	0	-0.0521785
chr9	74754842	74755142	F_44964	-6.63063	Onecut1	74709727	-45265	81.99	38.68	2.1197	0	7.14837
chr3	50955119	50955419	F_27345	-6.62945	Ccrn4l	51028368	73099	81.21	30.31	2.67931	-6.32108	0
chr16	85086243	85086543	F_17949	-6.62856	App	85173948	87555	38.26	10.45	3.66124	0.0521785	-0.0521785
chr15	81712745	81713045	F_15996	-6.62852	Aco2	81702892	-10003	134.3	77.35	1.73626	-2.47914	0.545991
chr8	91828334	91828634	F_42184	-6.62669	Sall1	91568061	-260423	35.92	9.41	3.81722	-5.76777	0
chr4	134550128	134550428	F_31433	-6.62564	Syf2	134486894	-63384	92.92	37.63	2.46931	-1.04651	2.56177
chr11	49651328	49651628	F_6232	-6.62459	Mapk9	49660252	8774	53.88	14.63	3.68284	-1.9275	2.09682
chr19	8752567	8752867	F_21985	-6.62362	Chrm1	8738494	-14223	102.29	48.09	2.12705	-2.71707	0.561282
chr3	121648920	121649220	F_28635	-6.62298	Arhgap29	121656243	7173	50.75	16.73	3.03347	-1.2635	2.26799
chr7	35919737	35920037	F_38719	-6.62289	Cebpa	35904311	-15576	46.85	12.54	3.73604	0	6.67113
chr9	98318748	98319048	F_45309	-6.62225	Rbp1	98323379	4481	129.62	62.72	2.06665	-1.25681	1.25681
chr17	6198780	6199080	F_18379	-6.62187	Tmem181a	6270474	71544	74.18	30.31	2.44738	0	0
chr3	104464396	104464696	F_28329	-6.62044	Slc16a1	104442590	-21956	96.82	47.04	2.05825	-1.84847	1.43919
chr5	93711534	93711834	F_33593	-6.62026	Ccng2	93696598	-15086	64.81	23	2.81783	-1.44001	1.70475
chr13	43881755	43882055	F_11454	-6.6191	Cd83	43880475	-1430	48.41	16.73	2.8936	-1.25681	-0.0521785
chr8	42104635	42104935	F_41463	-6.61879	B430010I23Rik	42102821	-1964	92.92	36.59	2.53949	0	3.1206
chr3	145658498	145658798	F_29028	-6.61769	Syde2	145650833	-7815	53.88	23	2.34261	-2.17795	1.19731
chr11	4150314	4150614	F_5643	-6.61766	Lif	4157570	7106	52.32	17.77	2.94429	0	0
chr1	37110698	37110998	F_326	-6.61752	Tmem131	36996372	-114476	40.6	12.54	3.23764	-1.58614	1.71069
chr15	57884914	57885214	F_15297	-6.61655	9130401M01Rik	57865849	-19215	32.01	7.32	4.37295	-1.25681	1.25681
chr6	54388600	54388900	F_36121	-6.61603	9130019P16Rik	54380215	-8535	219.41	144.26	1.52093	-1.25681	1.25681
chr14	62676995	62677295	F_13860	-6.61562	Dleu7	62911816	234671	46.85	15.68	2.98788	0	0
chr10	40980438	40980738	F_3704	-6.61506	Fig4	41023047	42459	124.93	64.81	1.92763	0.0521785	-0.0521785
chr13	49182820	49183120	F_11603	-6.61461	Wnk2	49243383	60413	41.38	11.5	3.59826	0	0
chr14	122910804	122911104	F_14608	-6.61456	Pcca	122933549	22595	113.22	54.36	2.08278	-1.96208	2.0794
chr1	91602656	91602956	F_1207	-6.61433	4933400F21Rik	91580467	-22339	32.79	7.32	4.47951	-1.25681	-0.0521785
chr19	28241881	28242181	F_22369	-6.61407	Rfx3	28085656	-156375	32.01	5.23	6.12046	0.0521785	-0.0521785
chr9	69052726	69053026	F_44769	-6.61407	Narg2	69245804	192928	29.67	6.27	4.73206	-1.8967	2.03107
chr11	60753044	60753344	F_6579	-6.61368	Map2k3	60745558	-7636	114.78	56.45	2.0333	-1.03282	2.48856
chr10	80396249	80396549	F_4557	-6.6116	Gadd45b	80392835	-3564	50.75	13.59	3.73436	-4.26625	0
chr1	34363573	34363873	F_249	-6.61009	Ccdc115	34496517	132794	128.84	63.77	2.02039	-0.476505	2.17795
chr19	40491640	40491940	F_22797	-6.60993	Sorbs1	40588302	96512	102.29	54.36	1.88171	-1.81787	1.94272
chr5	124667630	124667930	F_34475	-6.60992	Pitpnm2	124666427	-1353	94.48	41.81	2.25975	-2.28664	1.03763
chr9	23029218	23029518	F_43608	-6.60966	Bmper	23027519	-1849	78.86	36.59	2.15523	0.0521785	0
chr13	105440322	105440622	F_12549	-6.60964	Cwc27	105607033	166561	32.01	8.36	3.82895	0.0521785	-0.0521785
chr6	134693605	134693905	F_37742	-6.6092	Dusp16	134742646	48891	89.79	35.54	2.52645	-1.31986	1.97373
chr19	32433533	32433833	F_22509	-6.60855	Sgms1	32462944	29261	47.63	14.63	3.25564	-2.17795	1.13221
chr12	27090136	27090436	F_9058	-6.60848	Rnf144a	27100121	9835	32.79	8.36	3.92225	0.0521785	0
chr17	29291253	29291553	F_18873	-6.60847	Rab44	29272000	-19403	27.33	5.23	5.22562	0	0
chr12	106067850	106068150	F_10403	-6.608	Clmn	106103286	35286	82.77	34.5	2.39913	-0.0878556	3.08829
chr10	75140812	75141112	F_4296	-6.6077	Susd2	75106753	-34209	42.95	10.45	4.11005	0	-0.0521785
chr6	31046266	31046566	F_35646	-6.60748	Mir29b-1	31013093	-33323	67.93	26.13	2.59969	0	3.18437
chr8	4186205	4186505	F_40864	-6.60692	Evi5l	4166566	-19789	78.86	32.41	2.4332	0.0521785	-0.0521785
chr11	85072487	85072787	F_7283	-6.6068	D630032N06Rik	85048667	-23970	95.26	41.81	2.2784	-1.81881	1.76478
chr6	94108189	94108489	F_36853	-6.60639	Magi1	94233898	125559	85.89	33.45	2.56771	-1.67249	2.13404
chr19	38471497	38471797	F_22710	-6.60635	Tmem20	38470469	-1178	80.42	34.5	2.33101	-5.93266	0
chr5	109141078	109141378	F_33904	-6.60571	Fgfrl1	109123247	-17981	71.06	26.13	2.71948	-2.58737	0.977661
chr17	29679943	29680243	F_18914	-6.60505	Tmem217	29686538	6445	44.51	11.5	3.87043	0	0
chr3	69347013	69347313	F_27650	-6.60346	B3galnt1	69402783	55620	85.11	38.68	2.20036	0.0521785	0
chr14	23408866	23409166	F_13073	-6.60299	Gm10248	23913793	504777	85.89	33.45	2.56771	0	0
chr3	129196415	129196715	F_28727	-6.60278	Elovl6	129235303	38738	59.34	18.82	3.15303	-6.99147	0
chr8	126766868	126767168	F_43134	-6.60271	Galnt2	126755293	-11725	26.55	5.23	5.07648	-2.79747	0.543062
chr2	29592802	29593102	F_24005	-6.60096	Gm13547	29617047	24095	200.67	127.53	1.57351	0	0
chr4	150792644	150792944	F_32096	-6.60093	Vamp3	150432062	-360732	76.52	38.68	1.97828	-2.15231	1.2203
chr9	122059495	122059795	F_45957	-6.60027	Snrk	122026383	-33262	37.48	8.36	4.48325	-3.36698	0
chr5	123673095	123673395	F_34411	-6.59797	Psmd9	123678198	4953	162.41	94.08	1.7263	-3.15582	0
chr5	35380012	35380312	F_32714	-6.59733	Hgfac	35384201	4039	53.1	17.77	2.98818	-2.83721	0.199892
chr6	139538438	139538738	F_37842	-6.59636	Pik3c2g	139535771	-2817	93.7	35.54	2.63647	-1.25681	1.25681
chr11	89595708	89596008	F_7455	-6.59353	Ankfn1	89399869	-195989	46.07	12.54	3.67384	0	0
chr7	97198268	97198568	F_39574	-6.59265	E230029C05Rik	97177668	-20750	80.42	35.54	2.2628	-2.00385	1.31961
chr4	6886297	6886597	F_29218	-6.59255	Tox	6917870	31423	46.85	13.59	3.44739	-2.17795	0
chr4	139175733	139176033	F_31703	-6.59208	Aldh4a1	139178808	2925	36.7	8.36	4.38995	-1.78363	1.60229
chr16	93611257	93611557	F_18115	-6.59192	Cbr1	93608081	-3326	134.3	74.22	1.80949	-4.90896	0
chr6	31213845	31214145	F_35667	-6.58764	Mkln1	31348827	134832	57.78	18.82	3.07014	-1.96587	1.69239
chr7	146723786	146724086	F_40607	-6.58672	Nkx6-2	146768696	44760	89.79	39.72	2.26057	-3.26873	0.0234065
chr3	50933818	50934118	F_27344	-6.58662	Ccrn4l	51028368	94400	142.89	83.63	1.7086	-6.32108	0
chr12	118016516	118016816	F_10678	-6.58549	Ptprn2	117724192	-292474	37.48	10.45	3.5866	0	0
chr12	29590444	29590744	F_9081	-6.58495	Tssc1	29436692	-153902	74.96	28.22	2.65627	0.0521785	-0.0521785
chr17	28600910	28601210	F_18826	-6.58484	Fkbp5	28623057	21997	61.69	19.86	3.10624	-3.16021	0.0914885
chr16	5579128	5579428	F_16699	-6.58374	A2bp1	5884885	305607	37.48	9.41	3.983	0	0
chr6	71708853	71709153	F_36310	-6.58359	Reep1	71657853	-51150	93.7	40.77	2.29826	0.0521785	-0.0521785
chr2	120138232	120138532	F_25446	-6.58297	Pla2g4f	120139901	1519	101.51	52.27	1.94203	0.0521785	0
chr13	115551139	115551439	F_12781	-6.5823	Mocs2	115608444	57155	169.44	99.31	1.70617	-1.95866	1.02914
chr11	7094551	7094851	F_5748	-6.58183	Igfbp1	7097789	3088	197.55	131.71	1.49989	-10.6442	0
chr2	152797339	152797639	F_26063	-6.58149	Ttll9	152788220	-9269	57	18.82	3.02869	0	-0.0521785
chr14	19653163	19653463	F_12975	-6.58145	Ube2e2	19726141	72828	81.21	37.63	2.15812	0.0521785	-0.0521785
chr4	40126985	40127285	F_29511	-6.58094	Aco1	40090297	-36838	103.85	49.13	2.11378	-1.65	1.88224
chrX	100751924	100752224	F_46568	-6.58082	Gm9159	100740838	-11236	139.77	78.4	1.78278	-2.43958	1.19275
chr19	7381441	7381741	F_21942	-6.58031	Mark2	7416334	34743	136.64	70.04	1.95089	-1.25747	2.38444
chr6	115289055	115289355	F_37249	-6.58029	Pparg	115311238	22033	89.79	38.68	2.32135	-1.25681	-0.0521785
chr10	19657004	19657304	F_3362	-6.5802	Map3k5	19654331	-2823	140.55	73.17	1.92087	-2.14939	0.878749
chr2	144105495	144105795	F_25881	-6.58	8430406I07Rik	144096770	-8875	57.78	18.82	3.07014	-2.07571	2.15081
chr9	85014702	85015002	F_45124	-6.5779	Fam46a	85220757	205905	56.22	18.82	2.98725	-5.03975	0
chr16	95925699	95925999	F_18194	-6.57581	Ets2	95924013	-1836	33.58	8.36	4.01675	-2.13952	1.27513
chr8	123737070	123737370	F_42968	-6.57373	Foxl1	123651584	-85636	31.23	10.45	2.98852	0	0
chr6	116901492	116901792	F_37323	-6.57336	Cxcl12	117118552	216910	78.08	30.31	2.57605	-2.47488	0.57814
chr7	119971963	119972263	F_39997	-6.573	Rassf10	120097475	125362	82.77	33.45	2.47444	0	0
chr2	27493079	27493379	F_23937	-6.57291	Rxra	27532720	39491	39.82	15.68	2.53954	0	3.70334
chr4	116351739	116352039	F_30854	-6.57249	Prdx1	116358203	6314	65.59	25.09	2.61419	0	3.51083
chr10	106553992	106554292	F_5102	-6.57138	Acss3	106560720	6578	75.74	37.63	2.01276	-3.88249	0
chr8	36407817	36408117	F_41363	-6.57072	Ppp1r3b	36438794	30827	80.42	35.54	2.2628	-7.88155	0
chr10	107811004	107811304	F_5131	-6.57049	Pawr	107769244	-41910	28.89	5.23	5.5239	-1.25681	1.25681
chr3	21690365	21690665	F_27042	-6.56831	Tbl1xr1	21975573	285058	148.36	84.67	1.75221	-2.0459	1.90354
chr2	152996218	152996518	F_26070	-6.56796	Tm9sf4	152987036	-9332	81.21	32.41	2.50571	-1.80287	1.88532
chr1	196530390	196530690	F_3094	-6.56794	Plxna2	196446022	-84518	43.73	12.54	3.48724	-2.89679	0.411695
chr3	130336740	130337040	F_28774	-6.56691	Agxt2l1	130320365	-16525	166.32	99.31	1.67476	-7.13619	0
chr12	83509491	83509791	F_9902	-6.56529	Rgs6	83718024	208383	51.53	16.73	3.0801	0	0
chr6	89535777	89536077	F_36715	-6.56524	Chchd6	89545646	9719	62.47	19.86	3.14552	0	0
chr2	167686100	167686400	F_26625	-6.56427	Ptpn1	167757826	71576	198.33	113.94	1.74065	-2.36336	1.23831
chr9	29583209	29583509	F_43681	-6.56396	Ntm	29770714	187355	37.48	9.41	3.983	0	0
chr3	142156742	142157042	F_28955	-6.56389	Gbp5	142159897	3005	81.21	34.5	2.35391	0.0521785	0
chr7	144414851	144415151	F_40560	-6.56316	Ebf3	144506128	91127	218.63	140.07	1.56086	0	0
chr3	65311785	65312085	F_27575	-6.56275	Tiparp	65332368	20433	99.16	43.9	2.25877	-4.19752	0
chr5	8668133	8668433	F_32295	-6.56212	Abcb1a	8660091	-8192	76.52	34.5	2.21797	0.0521785	0
chr6	101167870	101168170	F_37063	-6.56044	Pdzrn3	101327891	159871	92.92	39.72	2.33938	0	0
chr16	92356242	92356542	F_18083	-6.55937	Kcne1	92359713	3321	78.08	35.54	2.19696	0	0
chr16	32524003	32524303	F_17366	-6.55896	Zdhhc19	32496366	-27787	54.66	19.86	2.75227	0	0
chr9	21717939	21718239	F_43562	-6.5588	Rab3d	21722565	4476	26.55	5.23	5.07648	-1.25681	1.25681
chr14	71099054	71099354	F_14152	-6.55742	Npm2	71052891	-46313	139.77	72.13	1.93775	0.0521785	0
chr5	112719316	112719616	F_33984	-6.5573	Tpst2	112705726	-13740	171.78	98.26	1.74822	-2.86505	0.240102
chr19	10049549	10049849	F_22014	-6.55592	Fth1	10057192	7493	57	17.77	3.20765	-4.00708	0
chr5	64480007	64480307	F_33037	-6.55432	Pgm1	64484188	4031	100.73	42.86	2.35021	0.0521785	-0.0521785
chr1	91514064	91514364	F_1201	-6.55228	4933400F21Rik	91580467	66253	106.19	51.22	2.07321	-1.25681	-0.0521785
chr11	61202454	61202754	F_6598	-6.55121	Slc47a1	61191577	-11027	92.14	42.86	2.14979	-3.89711	0
chr9	68854513	68854813	F_44757	-6.55088	9530091C08Rik	68613152	-241511	55.44	20.91	2.65136	0	0
chr14	28438408	28438708	F_13227	-6.54924	Erc2	28435627	-2931	49.19	15.68	3.13712	0	-0.0521785
chr5	123847824	123848124	F_34421	-6.54922	Mlxip	123844827	-3147	50.75	14.63	3.4689	-1.25681	1.25681
chr9	111352510	111352810	F_45682	-6.54897	Dclk3	111341584	-11076	49.97	16.73	2.98685	-2.87469	0
chr13	113562177	113562477	F_12724	-6.54891	Ppap2a	113590999	28672	65.59	24.04	2.72837	-2.26378	0.785254
chr9	121728252	121728552	F_45928	-6.54868	Ccdc13	121740196	11794	35.92	10.45	3.43732	0	0
chr8	74827567	74827867	F_41865	-6.5486	Klf2	74842960	15243	156.16	99.31	1.57245	-2.55251	0.0755455
chr9	114748015	114748315	F_45733	-6.54851	Cmtm8	114753270	5105	60.12	21.95	2.73895	-3.22025	0
chr6	35299778	35300078	F_35753	-6.5477	Fam180a	35276141	-23787	34.36	7.32	4.69399	0.0521785	-0.0521785
chr17	26758127	26758427	F_18729	-6.54537	Atp6v0e	26813340	55063	142.11	77.35	1.83723	-1.46475	1.89282
chr17	35479713	35480013	F_19180	-6.54378	H2-Q2	35479277	-586	64.81	23	2.81783	0	0
chr15	99942429	99942729	F_16482	-6.54277	Dip2b	99869094	-73485	56.22	20.91	2.68867	-1.25681	1.25681
chr1	72798077	72798377	F_837	-6.54265	Rpl37a	72757833	-40394	66.37	30.31	2.18971	-0.536023	2.51392
chr1	93386813	93387113	F_1262	-6.54091	Traf3ip1	93391244	4281	35.14	10.45	3.36268	-1.25681	-0.0521785
chr9	64210608	64210908	F_44573	-6.54051	Dis3l	64189064	-21694	53.88	18.82	2.86291	-1.25681	1.25681
chr5	138112988	138113288	F_34835	-6.53881	Agfg2	138125921	12783	89.01	43.9	2.02756	-0.92084	2.30479
chr7	145652702	145653002	F_40581	-6.53851	Tcerg1l	145589413	-63439	44.51	10.45	4.25933	0	0
chr9	14153905	14154205	F_43426	-6.53774	Endod1	14185686	31631	74.18	30.31	2.44738	0	0
chr11	62744715	62745015	F_6639	-6.5368	Cdrt4	62764694	19829	194.43	112.9	1.72214	0	0
chr7	27141761	27142061	F_38506	-6.53534	Nlrp9c	27179262	37351	115.56	55.4	2.08592	0	0
chrX	137052459	137052759	F_46692	-6.53497	Prps1	136991141	-61468	85.11	37.63	2.26176	0.0521785	-0.0521785
chr19	44388907	44389207	F_22966	-6.53417	Scd4	44407815	18758	72.62	30.31	2.39591	0	0
chr7	29726649	29726949	F_38604	-6.53372	Actn4	29747299	20500	113.22	56.45	2.00567	-1.92593	1.98203
chr9	65110151	65110451	F_44612	-6.53274	Cilp	65112986	2685	98.38	42.86	2.29538	0	-0.0521785
chr18	56964719	56965019	F_21120	-6.53223	Lmnb1	56867466	-97403	81.21	28.22	2.87775	0.0521785	-0.0521785
chr18	79275752	79276052	F_21600	-6.5318	Setbp1	79306130	30228	27.33	3.14	8.70382	0	0
chr5	146230565	146230865	F_35121	-6.5318	Cyp3a16	146230592	-123	26.55	2.09	12.7033	-2.17795	0
chr5	111621102	111621402	F_33950	-6.5318	Pitpnb	111759782	138530	26.55	4.18	6.35167	-1.33051	2.44154
chr9	72749684	72749984	F_44923	-6.5318	Pygo1	72773456	23622	26.55	4.18	6.35167	0.0521785	0
chr7	27106969	27107269	F_38503	-6.5318	Cyp2a4	27092210	-14909	25.77	1.05	24.5429	-9.05725	0
chr10	106411305	106411605	F_5098	-6.5318	Acss3	106560720	149265	25.77	6.27	4.11005	-3.88249	0
chr18	34396482	34396782	F_20660	-6.5318	Apc	34380637	-15995	25.77	3.14	8.20701	-2.1369	1.88414
chrX	47958822	47959122	F_46304	-6.5318	6720401G13Rik	47988435	29463	25.77	0	25.77	-1.25681	-0.0521785
chr1	189742825	189743125	F_2847	-6.5318	Esrrg	189821737	78762	24.99	4.18	5.97847	0	0
chr6	9026508	9026808	F_35431	-6.5318	Nxph1	8900018	-126640	24.99	4.18	5.97847	0.0521785	0
chr11	50465096	50465396	F_6277	-6.5318	Adamts2	50415586	-49660	24.21	2.09	11.5837	0	0
chr7	26897632	26897932	F_38488	-6.5318	Cyp2b13	26846513	-51269	21.86	3.14	6.96178	-7.35831	0
chrX	11042654	11042954	F_46071	-6.53103	Gm4906	10904947	-137857	84.33	38.68	2.1802	0	0
chr13	110277534	110277834	F_12602	-6.53042	Mir582	110114937	-162747	26.55	6.27	4.23445	0	0
chr10	77087320	77087620	F_4393	-6.53039	Ube2g2	77085065	-2405	55.44	18.82	2.9458	-2.04804	1.36759
chr11	22643860	22644160	F_5930	-6.52999	B3gnt2	22760336	116326	27.33	5.23	5.22562	-1.3979	1.8769
chr11	75374201	75374501	F_6956	-6.52896	Pitpna	75401609	27258	85.11	36.59	2.32605	-2.06552	1.86564
chr5	30848255	30848555	F_32540	-6.52811	Cib4	30848209	-196	97.6	47.04	2.07483	0	0
chr16	93457288	93457588	F_18108	-6.52577	Mir802	93369964	-87474	64.03	25.09	2.55201	-8.1847	0
chr2	33148728	33149028	F_24199	-6.52516	Angptl2	33071480	-77398	55.44	19.86	2.79154	-1.25681	1.25681
chr8	122358692	122358992	F_42855	-6.5246	Cotl1	122364479	5637	91.36	44.95	2.03248	-1.25681	1.25681
chr18	84380131	84380431	F_21663	-6.52312	Zadh2	84257549	-122732	41.38	11.5	3.59826	-2.47485	0.75543
chr8	91699586	91699886	F_42175	-6.52306	Sall1	91568061	-131675	57.78	20.91	2.76327	-5.76777	0
chr9	108075308	108075608	F_45553	-6.52279	Bsn	108092714	17256	138.21	77.35	1.78681	0	0
chr19	23772339	23772639	F_22287	-6.51784	Ptar1	23761889	-10600	41.38	11.5	3.59826	0.0521785	-0.0521785
chr18	79173371	79173671	F_21592	-6.51718	Setbp1	79306130	132609	85.89	35.54	2.41671	0	0
chr6	53093122	53093422	F_36075	-6.51671	Jazf1	53018618	-74654	42.95	14.63	2.93575	0.0521785	-0.0521785
chr7	96625814	96626114	F_39560	-6.51645	Prss23	96666096	40132	56.22	20.91	2.68867	0	0
chr13	69762784	69763084	F_12034	-6.51616	Nsun2	69750894	-12040	173.34	96.17	1.80243	-2.7051	0.349006
chr8	10857367	10857667	F_40900	-6.51616	3930402G23Rik	10928457	70940	138.99	77.35	1.7969	-1.25681	1.25681
chr12	88684090	88684390	F_10107	-6.51505	Sptlc2	88729180	44940	55.44	19.86	2.79154	-2.46698	1.11889
chr9	42298764	42299064	F_43870	-6.51487	Tbcel	42280309	-18605	71.06	31.36	2.26594	-0.923172	1.97783
chr17	87766905	87767205	F_20162	-6.51434	1700011E24Rik	87827081	60026	35.92	8.36	4.29665	0	0
chr19	40802706	40803006	F_22813	-6.51426	Entpd1	40734283	-68573	35.92	8.36	4.29665	-1.25681	-0.0521785
chr12	85405636	85405936	F_9971	-6.5134	Acot5	85410274	4488	62.47	21.95	2.84601	0	0
chr18	84495565	84495865	F_21669	-6.5128	Zadh2	84257549	-238166	97.6	49.13	1.98657	-2.47485	0.75543
chr19	6268605	6268905	F_21900	-6.51267	Mir192	6264843	-3912	143.67	77.35	1.8574	0	3.35824
chr15	77027399	77027699	F_15759	-6.51227	Rbm9	77137483	109934	130.4	70.04	1.86179	-1.35069	2.11471
chr9	23204516	23204816	F_43616	-6.5114	Bmper	23027519	-177147	32.79	7.32	4.47951	0.0521785	0
chr13	110368081	110368381	F_12609	-6.5112	Mir582	110114937	-253294	28.89	5.23	5.5239	0	0
chr1	189795284	189795584	F_2849	-6.51104	Esrrg	189821737	26303	33.58	9.41	3.56854	0	0
chr2	109353773	109354073	F_25278	-6.51098	Bdnf	109514856	160933	55.44	18.82	2.9458	0.0521785	-0.0521785
chrX	95434376	95434676	F_46501	-6.51097	Ar	95345088	-89438	37.48	9.41	3.983	0	0
chr2	31746727	31747027	F_24111	-6.51084	Lamc3	31742800	-4077	32.01	6.27	5.10526	0	0
chr6	90801628	90801928	F_36763	-6.50997	Iqsec1	90760117	-41661	53.88	18.82	2.86291	-1.96589	1.95605
chr12	33394192	33394492	F_9138	-6.50953	Nampt	33505199	110857	143.67	81.54	1.76196	-4.53951	0
chr11	53935875	53936175	F_6402	-6.50863	P4ha2	53914425	-21600	60.9	21.95	2.77449	0.0521785	-0.0521785
chr14	47042105	47042405	F_13547	-6.50809	Bmp4	47010274	-31981	57	18.82	3.02869	0.0521785	-0.0521785
chr4	106451176	106451476	F_30665	-6.507	Acot11	106472436	21110	131.18	76.31	1.71904	0.0521785	0
chr6	135483668	135483968	F_37765	-6.50622	Emp1	135312948	-170870	51.53	15.68	3.28635	0.0521785	0
chr18	61389337	61389637	F_21195	-6.50579	Pde6a	61380152	-9335	78.86	33.45	2.35755	0.0521785	0
chr19	9191741	9192041	F_22003	-6.50434	Asrgl1	9210056	18165	64.81	20.91	3.09947	-1.25681	1.25681
chr18	65279968	65280268	F_21339	-6.50422	Mir122a	65408514	128396	35.92	12.54	2.86443	0	4.14588
chr5	124630806	124631106	F_34469	-6.50282	Pitpnm2	124666427	35471	32.01	6.27	5.10526	-2.28664	1.03763
chr13	41431661	41431961	F_11390	-6.50282	BC024659	41345212	-86599	30.45	7.32	4.15984	-1.89507	1.84255
chr13	59607757	59608057	F_11862	-6.50192	Agtpbp1	59658680	50773	58.56	20.91	2.80057	0.0521785	-0.0521785
chr7	117966633	117966933	F_39913	-6.50076	Rnf141	117987895	21112	132.74	75.26	1.76375	-1.86623	1.55084
chr10	20393524	20393824	F_3407	-6.50067	Pde7b	20444874	51200	82.77	36.59	2.26209	-1.25681	-0.0521785
chr17	31792395	31792695	F_18994	-6.50053	U2af1	31795699	3154	93.7	43.9	2.1344	-1.32736	2.03263
chr10	5727502	5727802	F_3147	-6.5003	Esr1	5734495	6843	78.08	33.45	2.33423	-2.17795	0
chr12	56547747	56548047	F_9366	-6.4997	Nfkbia	56593634	45737	46.85	14.63	3.20232	-3.83353	0
chr4	97526229	97526529	F_30379	-6.49809	E130114P18Rik	97251282	-275097	102.29	51.22	1.99707	0	0
chr16	34965498	34965798	F_17477	-6.4954	Ptplb	35022506	56858	114.78	63.77	1.79991	-2.94932	-0.0714219
chr15	83926602	83926902	F_16092	-6.49471	Sult4a1	83936184	9432	25.77	4.18	6.16507	0	0
chr11	101833994	101834294	F_7880	-6.49422	Sost	101828329	-5815	154.6	87.81	1.76062	0	0
chr14	75360481	75360781	F_14217	-6.49401	Lrch1	75347684	-12947	30.45	6.27	4.85646	-2.17795	0.321978
chr15	96579980	96580280	F_16340	-6.49382	Slc38a2	96530129	-50001	67.93	26.13	2.59969	-7.60236	0
chr8	127110031	127110331	F_43165	-6.49362	Capn9	127100010	-10171	82.77	36.59	2.26209	0	0
chr5	8662980	8663280	F_32294	-6.49359	Abcb1a	8660091	-3039	106.97	49.13	2.17728	0.0521785	0
chr8	47835902	47836202	F_41569	-6.49328	Irf2	47825098	-10954	81.21	34.5	2.35391	-3.37698	0
chr8	93751228	93751528	F_42222	-6.49104	Rpgrip1l	93837121	85743	102.29	53.31	1.91878	0	0
chr1	94026977	94027277	F_1288	-6.491	Hdac4	94044970	17843	159.29	98.26	1.62111	-1.25681	1.25681
chr8	89292448	89292748	F_42122	-6.49098	Siah1a	89269905	-22693	46.07	13.59	3.38999	-2.04354	1.30796
chr4	49054652	49054952	F_29746	-6.49055	E130309F12Rik	49072333	17531	43.73	15.68	2.7889	0	0
chr3	65161952	65162252	F_27570	-6.49014	Ssr3	65196475	34373	76.52	33.45	2.28759	-2.27714	1.02441
chr5	122770462	122770762	F_34349	-6.48921	Rad9b	122804204	33592	37.48	10.45	3.5866	-2.53341	1.14834
chr7	73401268	73401568	F_39099	-6.48668	Lrrk1	73533227	131809	54.66	16.73	3.26718	-1.25681	1.25681
chr12	33645944	33646244	F_9153	-6.486	Sypl	33638809	-7285	64.81	23	2.81783	-1.72764	1.40606
chr7	108234320	108234620	F_39786	-6.4856	Fchsd2	108257288	22818	95.26	41.81	2.2784	-1.76685	1.62621
chr4	53166619	53166919	F_29793	-6.48515	Abca1	53172767	5998	92.14	40.77	2.26	-1.94192	1.37169
chr19	6285682	6285982	F_21903	-6.48451	Ehd1	6276895	-8937	62.47	23	2.71609	-2.05915	1.8659
chr10	76904274	76904574	F_4371	-6.48358	LOC100045653	76881120	-23304	114	65.86	1.73094	-2.68167	0.750813
chr14	120676406	120676706	F_14524	-6.48313	Mbnl2	120674890	-1666	44.51	12.54	3.54944	-1.78408	2.06854
chr6	85200706	85201006	F_36523	-6.48296	Emx1	85137924	-62932	45.29	14.63	3.09569	0	0
chr18	20907475	20907775	F_20524	-6.48285	B4galt6	20904905	-2720	67.93	25.09	2.70745	0	0
chr4	87527564	87527864	F_30281	-6.48187	Mllt3	87679311	151597	124.15	64.81	1.9156	0.0521785	-0.0521785
chr1	184356914	184357214	F_2710	-6.48078	Trp53bp2	184339297	-17767	76.52	32.41	2.361	-2.22168	0.937297
chr8	42072957	42073257	F_41455	-6.48001	B430010I23Rik	42102821	29714	85.11	36.59	2.32605	0	3.1206
chr1	193707606	193707906	F_2987	-6.47948	Slc30a1	193730659	22903	53.88	17.77	3.03208	-0.505158	2.49263
chr2	92251921	92252221	F_25040	-6.47899	Mapk8ip1	92241420	-10651	55.44	16.73	3.31381	0	3.18801
chr5	35319210	35319510	F_32708	-6.47891	Rgs12	35292096	-27264	105.41	67.95	1.55129	0.0521785	-0.0521785
chr18	38466198	38466498	F_20784	-6.47831	Rnf14	38456288	-10060	151.48	91.99	1.6467	-4.04953	0
chr7	35013670	35013970	F_38695	-6.47707	Gpi1	35015324	1504	39.82	10.45	3.81053	-5.56303	0
chr3	137769909	137770209	F_28904	-6.47661	Mttp	137806352	36293	87.45	39.72	2.20166	-4.2933	0
chr18	34202818	34203118	F_20654	-6.47645	Epb4.1l4a	34166860	-36108	33.58	9.41	3.56854	0	0
chr8	91889398	91889698	F_42189	-6.476	Sall1	91568061	-321487	217.07	146.35	1.48323	-5.76777	0
chr15	63995126	63995426	F_15463	-6.47553	Fam49b	63892010	-103266	28.89	5.23	5.5239	-2.17795	0.965096
chr5	93150711	93151011	F_33565	-6.47451	Shroom3	93112460	-38401	213.95	128.58	1.66394	-1.70813	2.0376
chr5	107701199	107701499	F_33861	-6.47221	Tgfbr3	107718614	17265	125.71	62.72	2.0043	0.0521785	-0.0521785
chr11	103612005	103612305	F_7958	-6.47219	Wnt9b	103611135	-1020	75.74	32.41	2.33693	0.0521785	-0.0521785
chr17	29432859	29433159	F_18887	-6.47213	Pi16	29455826	22817	53.88	15.68	3.43622	0	0
chr5	32498300	32498600	F_32612	-6.47213	Plb1	32535080	36630	46.07	16.73	2.75374	0	0
chr10	89185020	89185320	F_4789	-6.47101	Actr6	89195040	9870	138.21	83.63	1.65264	-2.17639	0.90076
chr12	25343864	25344164	F_8993	-6.4709	Klf11	25336235	-7779	61.69	19.86	3.10624	-2.72314	0.612071
chr15	44548937	44549237	F_15155	-6.47089	Sybu	44619609	70522	233.47	160.98	1.4503	-1.25681	0
chr17	48036126	48036426	F_19455	-6.47061	Foxp4	48061581	25305	89.01	45.99	1.93542	-0.229703	2.87469
chr19	4180511	4180811	F_21788	-6.47029	Carns1	4175479	-5182	41.38	13.59	3.04489	0.0521785	-0.0521785
chr6	51562387	51562687	F_36037	-6.46959	Snx10	51473901	-88636	148.36	81.54	1.81948	-3.05434	0
chr13	94680979	94681279	F_12266	-6.46925	Arsb	94541633	-139496	72.62	32.41	2.24067	0.0521785	-0.0521785
chr12	33859000	33859300	F_9156	-6.46913	Atxn7l1	33832550	-26600	70.27	26.13	2.68925	0.0521785	1.25681
chr4	106442013	106442313	F_30664	-6.46814	Acot11	106472436	30273	29.67	7.32	4.05328	0.0521785	0
chr13	110271646	110271946	F_12601	-6.46597	Mir582	110114937	-156859	116.34	61.67	1.88649	0	0
chr9	62268951	62269251	F_44478	-6.4653	Anp32a	62189149	-79952	28.11	8.36	3.36244	0	3.51232
chr2	115549978	115550278	F_25350	-6.46502	BC052040	115407451	-142677	25.77	5.23	4.92734	0.0521785	-0.0521785
chr15	79884501	79884801	F_15918	-6.46494	Snord83b	79909009	24358	26.55	6.27	4.23445	-1.15917	2.275
chrX	18865337	18865637	F_46196	-6.4649	Mir222	18724097	-141390	31.23	8.36	3.73565	0	1.25681
chr3	151562089	151562389	F_29105	-6.46479	Ptgfr	151500492	-61747	193.64	118.12	1.63935	0	0
chr6	31084833	31085133	F_35654	-6.46469	Mir29b-1	31013093	-71890	71.06	26.13	2.71948	0	3.18437
chr5	51987046	51987346	F_32928	-6.46415	Ppargc1a	51945160	-42036	144.45	83.63	1.72725	-3.16025	0
chr17	85424476	85424776	F_20052	-6.4633	Slc3a1	85427686	3060	125.71	62.72	2.0043	-3.6773	0
chrX	11021381	11021681	F_46068	-6.4625	Gm4906	10904947	-116584	71.06	31.36	2.26594	0	0
chr8	91446770	91447070	F_42155	-6.46183	Sall1	91568061	121141	68.71	28.22	2.4348	-5.76777	0
chr17	15769127	15769427	F_18556	-6.45897	Prdm9	15700287	-68990	55.44	18.82	2.9458	-1.25681	1.25681
chr9	70660488	70660788	F_44837	-6.45879	Lipc	70782615	121977	169.44	97.22	1.74285	-2.03266	1.08178
chr4	46880191	46880491	F_29710	-6.45828	Gabbr2	47004586	124245	28.89	6.27	4.60766	-2.17795	0
chr17	56709945	56710245	F_19595	-6.45774	Safb2	56724006	13911	44.51	17.77	2.50478	-0.536195	2.60812
chr17	30347232	30347532	F_18932	-6.45727	Gm6402	30533125	185743	38.26	11.5	3.32696	0.0521785	1.25681
chr8	127113370	127113670	F_43166	-6.45689	Capn9	127100010	-13510	140.55	72.13	1.94857	0	0
chr9	123062353	123062653	F_45990	-6.4565	Clec3b	123060063	-2440	71.84	28.22	2.54571	0.0521785	0
chr16	24503913	24504213	F_17145	-6.45543	Lpp	24393435	-110628	38.26	10.45	3.66124	-1.83394	1.30446
chr1	172553162	172553462	F_2423	-6.45369	Olfml2b	172574662	21350	163.19	100.35	1.62621	0	0
chr9	31012390	31012690	F_43713	-6.45329	Aplp2	31019400	6860	60.12	20.91	2.87518	-2.37726	0.874932
chrX	67720149	67720449	F_46378	-6.45293	BC023829	67730218	9919	114	59.58	1.91339	-1.25681	-0.0521785
chr9	120184371	120184671	F_45862	-6.45192	Myrip	120213190	28669	91.36	44.95	2.03248	0	0
chr10	40349838	40350138	F_3697	-6.45128	Ddo	40349816	-172	111.66	59.58	1.87412	-2.87469	0
chr9	118852927	118853227	F_45808	-6.44968	Ctdspl	118835653	-17424	41.38	12.54	3.29984	-1.25681	-0.0521785
chr5	90860223	90860523	F_33469	-6.44865	Alb	90889914	29541	142.11	83.63	1.69927	-3.81556	0
chr19	55538178	55538478	F_23259	-6.44848	Vti1a	55390840	-147488	64.03	26.13	2.45044	-1.25681	1.25681
chr10	98632506	98632806	F_5032	-6.4483	Galnt4	98570768	-61888	183.49	114.99	1.5957	-0.750548	2.17795
chr4	45526203	45526503	F_29659	-6.44826	Shb	45543700	17347	83.55	37.63	2.2203	-3.52508	0
chr18	6022470	6022770	F_20279	-6.44804	Arhgap12	6136096	113476	49.19	16.73	2.94023	-1.25681	1.25681
chr13	94265861	94266161	F_12245	-6.44787	Jmy	94269644	3633	28.89	6.27	4.60766	-1.62585	1.70629
chr1	108065449	108065749	F_1398	-6.44777	Phlpp1	108068445	2846	30.45	7.32	4.15984	-1.33701	1.49384
chr12	17558085	17558385	F_8938	-6.44761	Odc1	17551678	-6557	35.92	9.41	3.81722	-2.17795	0.684005
chr19	41126916	41127216	F_22824	-6.44706	Dntt	41103764	-23302	59.34	26.13	2.27095	0.0521785	-0.0521785
chr14	32407969	32408269	F_13342	-6.4461	Colq	32390569	-17550	60.12	21.95	2.73895	0	0
chrX	95401214	95401514	F_46500	-6.44569	Ar	95345088	-56276	30.45	8.36	3.64234	0	0
chr12	78389829	78390129	F_9718	-6.44486	Fut8	78340007	-49972	24.21	5.23	4.62906	0.0521785	0
chr19	27400146	27400446	F_22356	-6.443	Kcnv2	27397108	-3188	39.82	14.63	2.7218	0.0521785	0
chr5	100837644	100837944	F_33679	-6.44223	Sec31a	100845253	7459	106.97	52.27	2.04649	-1.47124	1.50373
chr1	76015731	76016031	F_960	-6.44164	Slc4a3	75542840	-473041	27.33	5.23	5.22562	0	0
chr5	136788595	136788895	F_34782	-6.44153	Mir721	136851673	62928	24.99	4.18	5.97847	0	2.17795
chr13	56535823	56536123	F_11781	-6.44147	AU042651	56539715	3742	140.55	94.08	1.49394	-2.04903	2.01443
chr6	127396696	127396996	F_37619	-6.44139	Parp11	127403740	6894	35.92	10.45	3.43732	-1.25681	-0.0521785
chr6	144682406	144682706	F_38008	-6.43838	Bcat1	145024677	342121	78.08	33.45	2.33423	0	0
chr7	130147978	130148278	F_40194	-6.43791	Rbbp6	130114077	-34051	103.07	51.22	2.0123	-0.988146	1.97633
chr5	93734556	93734856	F_33595	-6.43775	Ccng2	93696598	-38108	139.77	76.31	1.83161	-1.44001	1.70475
chr15	25859310	25859610	F_14859	-6.43772	Zfp622	25914120	54660	90.58	37.63	2.40712	-2.557	0.385841
chr5	32396132	32396432	F_32606	-6.43742	Fosl2	32438844	42562	32.79	7.32	4.47951	-2.92217	0.385421
chr1	84034707	84035007	F_1032	-6.43626	Pid1	84281220	246363	37.48	12.54	2.98884	-2.70166	0.627709
chr1	74074372	74074672	F_872	-6.43582	Tns1	74171021	96499	92.14	44.95	2.04983	-2.29154	1.18347
chr8	49574872	49575172	F_41605	-6.43561	Odz3	49760044	185022	64.81	26.13	2.48029	0.0521785	-0.0521785
chrX	137054723	137055023	F_46693	-6.43522	Prps1	136991141	-63732	76.52	36.59	2.09128	0.0521785	-0.0521785
chr16	76763191	76763491	F_17888	-6.43471	Usp25	77014313	250972	74.18	33.45	2.21764	-1.95849	1.73402
chr10	12189465	12189765	F_3247	-6.43464	Utrn	12581533	391918	74.18	32.41	2.2888	-1.12294	2.17795
chr4	89152721	89153021	F_30300	-6.43445	Cdkn2b	88956941	-195930	57.78	24.04	2.40349	0.0521785	0
chr6	90459128	90459428	F_36736	-6.4335	Aldh1l1	90500841	41563	153.82	88.85	1.73123	-2.43694	0.782289
chr7	105333837	105334137	F_39644	-6.43274	Capn5	105326703	-7284	32.79	10.45	3.1378	0.0521785	-0.0521785
chr5	150016491	150016791	F_35289	-6.43239	Uspl1	149996135	-20506	24.99	5.23	4.7782	-1.63208	1.67897
chr19	34287797	34288097	F_22570	-6.43196	Stambpl1	34266759	-21188	83.55	41.81	1.99833	0.0521785	0
chr7	97178289	97178589	F_39568	-6.43192	E230029C05Rik	97177668	-771	27.33	5.23	5.22562	-2.00385	1.31961
chr9	48557309	48557609	F_44097	-6.43077	Zbtb16	48644050	86591	158.51	102.44	1.54734	-4.10847	0
chr2	163569018	163569318	F_26384	-6.43065	Ada	163575913	6745	41.38	16.73	2.4734	-1.25681	1.25681
chr14	26429975	26430275	F_13144	-6.42978	4931406H21Rik	26406289	-23836	71.06	27.18	2.61442	-1.04025	2.12036
chr6	137721438	137721738	F_37826	-6.42942	Dera	137703097	-18491	160.07	88.85	1.80158	-1.5414	1.6388
chr1	166718030	166718330	F_2276	-6.42916	Dpt	166726862	8682	85.11	38.68	2.20036	0	0
chr10	110909100	110909400	F_5174	-6.42759	Nap1l1	110910247	997	70.27	26.13	2.68925	-2.17795	1.00994
chr14	64765046	64765346	F_13941	-6.42715	Prss52	64723159	-42037	164.75	98.26	1.67667	-1.17488	2.17795
chr5	72601936	72602236	F_33197	-6.42495	Atp10d	72594567	-7519	45.29	12.54	3.61164	-1.25681	-0.0521785
chr9	24225775	24226075	F_43629	-6.4247	Dpy19l1	24307584	81659	45.29	14.63	3.09569	-1.9064	1.68304
chr15	52209722	52210022	F_15181	-6.42462	Slc30a8	52127107	-82765	97.6	45.99	2.1222	0	0
chr13	81803288	81803588	F_12169	-6.42439	Lysmd3	81796804	-6634	30.45	7.32	4.15984	-2.06359	0.857479
chr4	45508727	45509027	F_29656	-6.42421	Shb	45543700	34823	123.37	58.54	2.10745	-3.52508	0
chr7	74723822	74724122	F_39139	-6.42412	Lrrc28	74790122	66150	100.73	51.22	1.96661	-4.55959	0
chr11	95072482	95072782	F_7565	-6.42376	Tac4	95122842	50210	96.82	44.95	2.15395	-1.08093	2.32254
chr13	103341607	103341907	F_12504	-6.42349	Cd180	103483637	141880	33.58	9.41	3.56854	0	0
chr5	49741378	49741678	F_32906	-6.42339	Kcnip4	49280796	-460732	60.9	23	2.64783	0	0
chr8	84899925	84900225	F_41989	-6.42288	Il15	84926444	26369	64.03	24.04	2.66348	-1.25681	-0.0521785
chr14	69381002	69381302	F_14069	-6.42265	Adam28	69273899	-107253	44.51	11.5	3.87043	0	0
chr1	123229225	123229525	F_1530	-6.42263	Insig2	123229157	-218	184.27	112.9	1.63215	-3.77649	0
chr12	79036543	79036843	F_9731	-6.42249	Gphn	79327641	290948	34.36	9.41	3.65143	-1.07344	2.04892
chr3	67126366	67126666	F_27611	-6.4213	Mlf1	67178018	51502	40.6	14.63	2.77512	0	0
chr1	88643694	88643994	F_1093	-6.41946	Dis3l2	88600378	-43466	66.37	24.04	2.76082	0.0521785	1.25681
chr5	28856800	28857100	F_32503	-6.41936	Shh	28793641	-63309	48.41	14.63	3.30895	0.0521785	-0.0521785
chr12	70614243	70614543	F_9446	-6.41834	Gm71	70684015	69622	64.03	25.09	2.55201	-1.63496	1.67195
chr15	101758086	101758386	F_16544	-6.41752	Krt4	101755166	-3070	122.59	73.17	1.67541	0.0521785	-0.0521785
chr6	108213687	108213987	F_37086	-6.41597	Itpr1	108163089	-50748	33.58	7.32	4.58743	-2.41268	0.512856
chr10	59432516	59432816	F_3967	-6.41589	Ddit4	59414518	-18148	78.86	27.18	2.9014	-4.66448	0
chr10	40972596	40972896	F_3703	-6.41588	Fig4	41023047	50301	34.36	8.36	4.11005	0.0521785	-0.0521785
chr13	64007864	64008164	F_11951	-6.41358	0610007P08Rik	63916627	-91387	60.9	25.09	2.42726	-1.25681	1.25681
chr7	85972711	85973011	F_39322	-6.41334	Det1	85992097	19236	56.22	20.91	2.68867	0.0521785	-0.0521785
chr9	114839839	114840139	F_45739	-6.41167	Gpd1l	114843105	3116	168.66	100.35	1.68072	-2.87469	-0.0574232
chr7	119610388	119610688	F_39980	-6.41127	Parva	119571219	-39319	128.84	71.08	1.81261	-1.25681	1.25681
chr2	168140439	168140739	F_26659	-6.40977	Kcng1	168094831	-45758	52.32	18.82	2.78002	0	0
chr4	117005227	117005527	F_30884	-6.40922	Tmem53	116924593	-80784	203.01	134.85	1.50545	-0.843445	2.38432
chr14	123389885	123390185	F_14625	-6.40899	Tmtc4	123382483	-7552	89.79	40.77	2.20235	-1.03307	2.17795
chr9	47049072	47049372	F_44042	-6.40877	Cadm1	47338434	289212	42.16	11.5	3.66609	-1.25681	1.25681
chr17	31399693	31399993	F_18962	-6.40833	Rsph1	31414301	14458	52.32	19.86	2.63444	0	0
chr5	119099705	119100005	F_34202	-6.40823	Med13l	119010727	-89128	85.89	39.72	2.16239	-1.8489	1.90432
chr17	48156632	48156932	F_19460	-6.40795	1700067P10Rik	48226581	69799	25.77	5.23	4.92734	0	0
chr6	23342778	23343078	F_35532	-6.40567	Fezf1	23198264	-144664	123.37	74.22	1.66222	0	-0.0521785
chr15	57717149	57717449	F_15290	-6.40477	Derl1	57723973	6674	117.12	64.81	1.80713	-3.37702	0
chr15	99450714	99451014	F_16455	-6.40369	Aqp6	99431830	-19034	46.85	16.73	2.80036	0	0
chr2	157588446	157588746	F_26220	-6.40255	Ctnnbl1	157563136	-25460	42.16	10.45	4.03445	-1.25681	1.25681
chr9	42805630	42805930	F_43887	-6.40254	Grik4	42752454	-53326	62.47	24.04	2.59859	0	0
chrX	96327526	96327826	F_46509	-6.40184	Efnb1	96331468	3792	49.19	16.73	2.94023	0	2.17795
chr1	137813818	137814118	F_1835	-6.40176	Pkp1	137815601	1633	72.62	29.27	2.48104	0	0
chr10	111054347	111054647	F_5186	-6.40055	Phlda1	110943341	-111156	128.06	73.17	1.75017	0	7.89608
chr8	34784572	34784872	F_41291	-6.40039	Gsr	34763709	-21013	25.77	4.18	6.16507	-1.09337	2.54069
chr18	44613305	44613605	F_20924	-6.40039	Dcp2	44540153	-73302	24.99	2.09	11.9569	-2.96611	0.260335
chr19	32620409	32620709	F_22530	-6.40039	Minpp1	32560258	-60301	24.21	4.18	5.79187	-2.70602	1.03711
chr7	135066293	135066593	F_40360	-6.40039	Prss8	135073627	7184	24.21	4.18	5.79187	-1.08639	2.26675
chr15	76895802	76896102	F_15745	-6.40039	Mb	76881098	-14854	24.21	2.09	11.5837	0	0
chr18	80796167	80796467	F_21632	-6.40039	Gm2176	80741285	-55032	24.21	4.18	5.79187	0	0
chr8	49562286	49562586	F_41604	-6.40039	Odz3	49760044	197608	24.21	4.18	5.79187	0.0521785	-0.0521785
chrX	137047907	137048207	F_46691	-6.40039	Prps1	136991141	-56916	24.21	1.05	23.0571	0.0521785	-0.0521785
chr9	68682692	68682992	F_44747	-6.40039	9530091C08Rik	68613152	-69690	23.42	2.09	11.2057	0	0
chr2	167075283	167075583	F_26547	-6.40039	Ptgis	167066037	-9396	22.64	3.14	7.21019	0	0
chr17	43229624	43229924	F_19251	-6.40039	Tnfrsf21	43153503	-76271	22.64	5.23	4.32887	0.0521785	-0.0521785
chr6	92240930	92241230	F_36821	-6.40039	Trh	92194642	-46438	21.86	4.18	5.22967	0	0
chr3	122166114	122166414	F_28658	-6.39911	Bcar3	122122697	-43567	99.95	47.04	2.12479	-1.52623	1.68894
chr10	86834623	86834923	F_4723	-6.39902	Ascl1	86956405	121632	84.33	39.72	2.12311	0	0
chr8	86106204	86106504	F_42006	-6.3984	Tecr	86118390	12036	182.71	119.17	1.53319	-3.393	0
chr15	84026939	84027239	F_16102	-6.39803	Samm50	84022662	-4427	171.78	101.4	1.69408	-2.96708	0.140612
chr17	27020557	27020857	F_18741	-6.39747	Kifc1	27054035	33328	31.23	8.36	3.73565	0	0
chr2	145713721	145714021	F_25914	-6.39742	Naa20	145728976	15105	128.06	62.72	2.04177	-2.39765	0.792406
chr7	151871014	151871314	F_40797	-6.39718	Ano1	151924383	53219	29.67	7.32	4.05328	0	0
chr2	93513846	93514146	F_25073	-6.39714	Alx4	93482590	-31406	116.34	62.72	1.85491	0	0
chr7	26617024	26617324	F_38468	-6.39669	Cyp2s1	26601549	-15625	60.12	24.04	2.50083	0	0
chr4	46316950	46317250	F_29687	-6.39609	Foxe1	46357065	39965	39.04	9.41	4.14878	0	0
chr18	34943184	34943484	F_20675	-6.39439	Kdm3b	34936661	-6673	61.69	26.13	2.36089	-1.5633	2.05227
chrX	165236484	165236784	F_46855	-6.39224	Arhgap6	165233030	-3604	29.67	8.36	3.54904	0.0521785	-0.0521785
chr13	36698550	36698850	F_11226	-6.39027	Nrn1	36826323	127623	67.15	29.27	2.29416	-4.71206	0
chr11	104479972	104480272	F_7983	-6.39018	Itgb3	104469313	-10809	58.56	19.86	2.94864	0.0521785	0
chr11	62840338	62840638	F_6645	-6.39016	Tekt3	62875160	34672	34.36	8.36	4.11005	0	0
chr11	23595854	23596154	F_5967	-6.38999	Pex13	23565935	-30069	34.36	10.45	3.28804	-1.24349	2.16171
chr5	125520598	125520898	F_34508	-6.38895	Fam101a	125483844	-36904	110.1	67.95	1.62031	-0.72542	2.42356
chr11	107261384	107261684	F_8098	-6.3888	Pitpnc1	107332034	70500	144.45	91.99	1.57028	-3.36462	0
chr19	8303432	8303732	F_21966	-6.38863	D630002G06Rik	8293329	-10253	47.63	14.63	3.25564	0	0
chr13	112845351	112845651	F_12676	-6.38839	Ankrd55	113078658	233157	136.64	78.4	1.74286	0.0521785	-0.0521785
chr5	91712100	91712400	F_33500	-6.38738	Btc	91831939	119689	142.89	90.94	1.57126	0	0
chr12	55663212	55663512	F_9340	-6.38699	1110002B05Rik	55757559	94197	42.16	11.5	3.66609	-2.1122	0.935105
chr3	52321775	52322075	F_27397	-6.3867	Foxo1	52072258	-249667	85.89	35.54	2.41671	-3.11217	0
chr1	90156718	90157018	F_1173	-6.38181	A730008H23Rik	90174132	17264	187.4	110.8	1.69134	-2.52231	0.84465
chr2	38430236	38430536	F_24321	-6.38181	Nek6	38367216	-63170	34.36	10.45	3.28804	-0.554791	2.77617
chr9	72761089	72761389	F_44925	-6.38157	Pygo1	72773456	12217	80.42	36.59	2.19787	0.0521785	0
chr14	78909671	78909971	F_14309	-6.38118	Akap11	78936667	26846	38.26	10.45	3.66124	-1.70622	1.37438
chr15	90955102	90955402	F_16270	-6.38111	Abcd2	91022238	66986	37.48	11.5	3.25913	-2.17795	0
chr12	33455711	33456011	F_9141	-6.38024	Nampt	33505199	49338	89.01	41.81	2.12892	-4.53951	0
chr7	4607502	4607802	F_38187	-6.37964	Saps1	4610552	2900	68.71	24.04	2.85815	-1.6438	1.69266
chr15	27417100	27417400	F_14875	-6.37913	Ank	27396431	-20819	60.12	23	2.61391	-2.46236	0.568571
chr13	67064426	67064726	F_11993	-6.37862	Mterfd1	67034008	-30568	163.97	100.35	1.63398	-1.45484	1.4786
chr5	53391420	53391720	F_32961	-6.37808	Slc34a2	53440591	49021	57.78	21.95	2.63235	0	0
chr17	46191539	46191839	F_19366	-6.37674	Vegfa	46169326	-22363	32.79	8.36	3.92225	-0.150693	2.79766
chr12	82204638	82204938	F_9866	-6.37536	Smoc1	82127794	-76994	65.59	26.13	2.51014	-3.49894	0
chr16	34031915	34032215	F_17439	-6.37535	Umps	33967089	-64976	60.9	23	2.64783	-2.52523	0.756792
chr13	112905172	112905472	F_12682	-6.37531	Ankrd55	113078658	173336	74.18	30.31	2.44738	0.0521785	-0.0521785
chr13	53036400	53036700	F_11696	-6.37504	Auh	53025046	-11504	117.12	71.08	1.64772	-1.93564	1.9032
chr2	109791199	109791499	F_25292	-6.37349	Lgr4	109757803	-33546	133.52	77.35	1.72618	-2.07776	0.956235
chr17	59018941	59019241	F_19624	-6.37339	2610034M16Rik	59130798	111707	39.82	11.5	3.46261	0	0
chr14	48691878	48692178	F_13619	-6.37271	Peli2	48740543	48515	35.14	8.36	4.20335	-2.17795	1.24
chr18	24780787	24781087	F_20570	-6.37123	Elp2	24762461	-18476	113.22	62.72	1.80517	-1.25681	1.25681
chr3	129317125	129317425	F_28748	-6.37099	Elovl6	129235303	-81972	150.7	91.99	1.63822	-6.99147	0
chr2	24856081	24856381	F_23785	-6.37033	Pnpla7	24831552	-24679	68.71	25.09	2.73854	-2.36708	1.11368
chr12	118793093	118793393	F_10686	-6.37031	Rapgef5	118754951	-38292	161.63	97.22	1.66252	0.0521785	-0.0521785
chr15	91112025	91112325	F_16280	-6.36955	Abcd2	91022238	-89937	68.71	29.27	2.34745	-2.17795	0
chr7	117287861	117288161	F_39896	-6.36839	Wee1	117265572	-22439	124.15	65.86	1.88506	-1.25681	-0.0521785
chr17	79995398	79995698	F_19882	-6.36819	Fam82a1	80014239	18691	89.01	41.81	2.12892	-3.34735	0
chr1	192657169	192657469	F_2906	-6.36815	Rps6kc1	192735649	78330	106.97	61.67	1.73455	-1.25681	1.25681
chr7	86491466	86491766	F_39346	-6.36766	Rlbp1	86531913	40297	85.89	37.63	2.28249	0	0
chr9	35352333	35352633	F_43791	-6.36728	Ddx25	35366055	13572	73.4	27.18	2.70052	0	0
chr7	142911755	142912055	F_40534	-6.36713	Mki67	142908062	-3843	49.97	17.77	2.81204	0.0521785	0
chr5	64319708	64320008	F_33030	-6.36689	Rell1	64360136	40278	64.81	40.77	1.58965	-2.86801	0.195392
chr4	148158993	148159293	F_31952	-6.36489	Casz1	148178500	19357	86.67	38.68	2.24069	0	0
chrX	139503114	139503414	F_46736	-6.36407	Rgag1	139534145	30881	51.53	17.77	2.89983	0	0
chr19	48938745	48939045	F_23173	-6.36268	Sorcs3	48280514	-658381	72.62	35.54	2.04333	0	0
chr10	87319222	87319522	F_4745	-6.36253	Igf1	87321800	2428	105.41	59.58	1.76922	0	6.59581
chr2	64453328	64453628	F_24584	-6.36239	Grb14	64860823	407345	62.47	26.13	2.39074	-1.82404	1.93624
chr5	146225635	146225935	F_35120	-6.36195	Cyp3a16	146230592	4807	114	55.4	2.05776	-2.17795	0
chr9	118869620	118869920	F_45811	-6.36182	Ctdspl	118835653	-34117	95.26	47.04	2.02509	-1.25681	-0.0521785
chr14	31105961	31106261	F_13275	-6.3617	Dcp1a	31292750	186639	71.84	27.18	2.64312	-1.37873	1.57003
chr5	32509144	32509444	F_32614	-6.3615	Plb1	32535080	25786	59.34	19.86	2.98792	0	0
chr13	74108522	74108822	F_12089	-6.36001	Zdhhc11	74101309	-7363	118.69	57.49	2.06453	0	0
chr8	95826670	95826970	F_42290	-6.35953	AU018778	95803635	-23185	27.33	5.23	5.22562	0	5.86935
chr5	104021774	104022074	F_33745	-6.3593	Slc10a6	104058422	36498	41.38	13.59	3.04489	0	0
chr17	67483649	67483949	F_19722	-6.35861	Ptprm	67703799	220000	46.07	17.77	2.59257	0	0
chr8	91403818	91404118	F_42153	-6.35808	Sall1	91568061	164093	64.81	25.09	2.5831	-5.76777	0
chr8	49626184	49626484	F_41610	-6.3576	Odz3	49760044	133710	31.23	10.45	2.98852	0.0521785	-0.0521785
chr2	26901948	26902248	F_23893	-6.35709	Slc2a6	26883518	-18580	70.27	29.27	2.40075	-0.0482362	2.9829
chr13	105426084	105426384	F_12546	-6.35512	Cwc27	105607033	180799	138.99	86.76	1.60201	0.0521785	-0.0521785
chr11	78388577	78388877	F_7070	-6.35511	Tmem97	78364237	-24490	117.12	67.95	1.72362	-0.991876	1.96982
chr15	44579123	44579423	F_15159	-6.35264	Sybu	44619609	40336	67.93	32.41	2.09596	-1.25681	0
chr2	32104332	32104632	F_24125	-6.3523	Uck1	32115625	11143	231.9	166.21	1.39522	-2.08737	0.73389
chr18	39133108	39133408	F_20829	-6.35144	Arhgap26	39152798	19540	57.78	19.86	2.90937	-1.25681	1.25681
chr12	56177366	56177666	F_9355	-6.35034	2700097O09Rik	56181097	3581	31.23	7.32	4.26639	-2.17795	1.1622
chr2	127804638	127804938	F_25597	-6.35015	Acoxl	127680363	-124425	118.69	59.58	1.99211	0	0
chr1	132578257	132578557	F_1596	-6.34887	C4bp-ps1	132578148	-259	126.49	66.9	1.89073	-1.25681	1.25681
chr2	37943954	37944254	F_24296	-6.34847	Dennd1a	38142904	198800	90.58	43.9	2.06333	-1.25681	1.25681
chr5	38473945	38474245	F_32787	-6.34816	Stx18	38430473	-43622	73.4	31.36	2.34056	-1.25681	1.25681
chr7	78261950	78262250	F_39213	-6.34811	Nr2f2	77511632	-750468	84.33	41.81	2.01698	0	3.20241
chr12	27147511	27147811	F_9061	-6.34726	Rsad2	27141317	-6344	59.34	21.95	2.70342	0.0521785	-0.0521785
chr8	124161568	124161868	F_42989	-6.34682	Zcchc14	124175833	14115	69.49	27.18	2.55666	-2.25184	0.858517
chr17	28163489	28163789	F_18790	-6.34674	Tcp11	28217584	53945	235.03	158.89	1.4792	-1.25681	1.25681
chr17	80489914	80490214	F_19903	-6.34657	Hnrpll	80461674	-28390	60.12	20.91	2.87518	-2.43603	1.00037
chr7	35865666	35865966	F_38713	-6.34448	Cebpg	35841585	-24231	113.22	58.54	1.93406	-2.02554	1.4244
chr6	83993330	83993630	F_36492	-6.3439	Dysf	83958583	-34897	147.58	84.67	1.743	0.0521785	-0.0521785
chr5	90838576	90838876	F_33466	-6.34389	Ankrd17	90795211	-43515	47.63	17.77	2.68036	-1.90981	1.77304
chr8	93358435	93358735	F_42202	-6.34376	Chd9	93352733	-5852	38.26	13.59	2.81531	-2.71282	1.0016
chr11	62751533	62751833	F_6641	-6.34345	Cdrt4	62764694	13011	65.59	27.18	2.41317	0	0
chr9	108130267	108130567	F_45556	-6.34285	Dag1	108166067	35650	91.36	41.81	2.18512	-2.11663	1.17906
chr1	174615398	174615698	F_2499	-6.34214	Crp	174628186	12638	74.18	33.45	2.21764	-5.4907	0
chr12	12412430	12412730	F_8847	-6.34137	Fam49a	12268944	-143636	33.58	8.36	4.01675	0.0521785	-0.0521785
chr16	76354571	76354871	F_17874	-6.33971	Nrip1	76373294	18573	43.73	17.77	2.46089	-2.4582	1.15123
chr4	148520460	148520760	F_31976	-6.33854	Apitd1	148511709	-8901	32.79	7.32	4.47951	0	0
chr12	103000364	103000664	F_10257	-6.33757	Tc2n	102956712	-43802	28.89	7.32	3.94672	0	0
chr10	80224719	80225019	F_4544	-6.33739	Dot1l	80217950	-6919	35.92	10.45	3.43732	-1.49064	1.65886
chr11	120570957	120571257	F_8634	-6.33656	Stra13	120575081	3974	24.99	5.23	4.7782	-0.107556	2.84827
chr13	115548084	115548384	F_12780	-6.33479	Mocs2	115608444	60210	78.86	36.59	2.15523	-1.95866	1.02914
chr11	59818366	59818666	F_6518	-6.33478	Pemt	59850341	31825	99.95	50.18	1.99183	-3.42951	0
chr15	85368656	85368956	F_16127	-6.33426	Wnt7b	85412251	43445	63.25	24.04	2.63103	0	0
chr6	108241607	108241907	F_37090	-6.33309	Itpr1	108163089	-78668	147.58	78.4	1.8824	-2.41268	0.512856
chr5	101065873	101066173	F_33691	-6.33288	Coq2	101103275	37252	35.14	9.41	3.73433	-2.17795	0.947207
chr4	97491186	97491486	F_30373	-6.33207	E130114P18Rik	97251282	-240054	64.03	31.36	2.04177	0	0
chr17	47644960	47645260	F_19438	-6.33078	Ccnd3	47641999	-3111	131.96	70.04	1.88407	-2.17795	0.893431
chr16	4829218	4829518	F_16663	-6.33042	4930562C15Rik	4835415	6047	151.48	85.72	1.76715	-2.70695	1.23381
chrX	135587801	135588101	F_46662	-6.32961	Serpina7	135619775	31824	34.36	7.32	4.69399	-0.560946	2.17795
chr14	119093562	119093862	F_14495	-6.32932	Abcc4	119105441	11729	98.38	54.36	1.80979	0.0521785	0
chr4	49161703	49162003	F_29749	-6.32883	E130309F12Rik	49072333	-89520	166.32	109.76	1.51531	0	0
chr12	109477671	109477971	F_10447	-6.32804	Ccdc85c	109513627	35806	30.45	6.27	4.85646	-2.17795	1.24326
chr8	126840416	126840716	F_43152	-6.327	Galnt2	126755293	-85273	49.97	17.77	2.81204	-2.79747	0.543062
chr6	113825345	113825645	F_37200	-6.32698	Sec13	113690675	-134820	69.49	35.54	1.95526	-1.78953	1.74176
chr10	115646028	115646328	F_5237	-6.32691	Ptprb	115738429	92251	38.26	17.77	2.15307	-1.80044	1.38481
chr4	122785217	122785517	F_31036	-6.32541	Bmp8b	122782407	-2960	89.01	45.99	1.93542	0.0521785	-0.0521785
chr7	139781352	139781652	F_40465	-6.32541	Nkx1-2	139791320	9818	88.23	44.95	1.96285	0	0
chr10	75243735	75244035	F_4302	-6.32417	Gstt3	75244159	274	103.85	59.58	1.74303	-6.77195	0
chr5	24592252	24592552	F_32462	-6.32337	Prkag2	24606460	14058	185.84	113.94	1.63103	-2.08443	0.869584
chr17	14300884	14301184	F_18510	-6.32301	Dact2	14340838	39804	94.48	44.95	2.10189	-0.254989	2.71277
chr5	67411100	67411400	F_33177	-6.32269	Phox2b	67490365	79115	95.26	45.99	2.07132	0	0
chr2	52413024	52413324	F_24441	-6.32257	Cacnb4	52532101	118927	98.38	49.13	2.00244	0.0521785	-0.0521785
chr4	149238673	149238973	F_32012	-6.32194	Spsb1	149329115	90292	32.01	9.41	3.4017	0.0521785	-0.0521785
chr6	121112660	121112960	F_37445	-6.3219	Pex26	121133684	20874	40.6	13.59	2.98749	-0.49048	2.61272
chr3	118309114	118309414	F_28552	-6.32162	Dpyd	118265095	-44169	34.36	7.32	4.69399	-2.18367	1.38554
chr18	38850275	38850575	F_20810	-6.32097	Spry4	38760922	-89503	72.62	31.36	2.31569	-4.0786	0
chr7	27666283	27666583	F_38522	-6.31897	Cyp2a5	27620357	-46076	50.75	20.91	2.42707	-3.76962	0
chr1	39635221	39635521	F_389	-6.3183	Rnf149	39634192	-1179	123.37	70.04	1.76142	-2.2812	0.65122
chr15	83945536	83945836	F_16094	-6.31791	Pnpla5	83953605	7919	228.78	163.07	1.40296	-5.37378	0
chr14	8864863	8865163	F_12836	-6.31718	Abhd6	8835415	-29598	128.84	80.49	1.6007	-2.87469	0.199336
chr9	42559336	42559636	F_43881	-6.316	Grik4	42752454	192968	163.19	102.44	1.59303	0	0
chr13	49184295	49184595	F_11604	-6.31575	Wnk2	49243383	58938	203.8	125.44	1.62468	0	0
chr11	46111518	46111818	F_6190	-6.31552	Cyfip2	46125852	14184	48.41	15.68	3.08737	0	0
chr7	75869622	75869922	F_39165	-6.31552	Arrdc4	75894124	24352	43.73	16.73	2.61387	-6.34498	0
chr12	8408233	8408533	F_8789	-6.31509	Hs1bp3	8320238	-88145	42.16	12.54	3.36204	-1.75463	2.17202
chr6	137706514	137706814	F_37822	-6.31478	Dera	137703097	-3567	103.07	51.22	2.0123	-1.5414	1.6388
chr1	166145285	166145585	F_2245	-6.3144	Slc19a2	166179185	33750	44.51	12.54	3.54944	-4.27746	0
chr12	12917140	12917440	F_8858	-6.31194	Mycn	12948642	31352	25.77	5.23	4.92734	-1.25681	-0.0521785
chr4	137254093	137254393	F_31577	-6.31076	Rap1gap	137237617	-16626	78.86	35.54	2.21891	0.0521785	-0.0521785
chr12	78146952	78147252	F_9705	-6.30802	Max	78063235	-83867	35.92	11.5	3.12348	-2.44344	1.19811
chr7	148605924	148606224	F_40683	-6.30781	Pddc1	148600024	-6050	102.29	52.27	1.95695	-1.63308	1.92269
chr2	160062552	160062852	F_26292	-6.30533	Gm826	160153230	90528	146.01	82.58	1.7681	-2.13756	1.80411
chr6	31063664	31063964	F_35650	-6.3052	Mir29b-1	31013093	-50721	199.11	131.71	1.51173	0	3.18437
chr15	77764751	77765051	F_15814	-6.30452	Txn2	77759424	-5477	164.75	96.17	1.71311	-2.24389	1.14701
chr19	8043222	8043522	F_21964	-6.30434	AB056442	8040517	-2855	76.52	38.68	1.97828	-1.25681	0
chrX	100848372	100848672	F_46572	-6.30306	Zcchc13	100825924	-22598	64.81	26.13	2.48029	0	0
chr14	60169723	60170023	F_13795	-6.30268	Cdadc1	60216796	46923	49.19	16.73	2.94023	-0.870644	2.18225
chr13	13651186	13651486	F_10823	-6.30212	Lyst	13682675	31339	153.82	87.81	1.75174	-2.66533	1.07181
chr8	93352306	93352606	F_42200	-6.30194	Chd9	93352733	277	67.93	34.5	1.96899	-2.71282	1.0016
chr2	68842136	68842436	F_24663	-6.30068	Nostrin	68973856	131570	35.14	9.41	3.73433	-1.19881	2.38306
chr4	123655045	123655345	F_31074	-6.30043	Rragc	123594675	-60520	25.77	6.27	4.11005	-1.61949	1.81899
chr3	108171629	108171929	F_28432	-6.3004	Mybphl	108167828	-3951	63.25	27.18	2.32708	0	0
chr17	65936333	65936633	F_19697	-6.30027	Vapa	65962895	26412	44.51	15.68	2.83865	-1.92083	1.91885
chr8	124204768	124205068	F_42997	-6.3001	Zcchc14	124175833	-29085	46.07	16.73	2.75374	-2.25184	0.858517
chr9	86589973	86590273	F_45150	-6.29994	Me1	86589947	-176	114	55.4	2.05776	-6.08087	0
chr6	108113552	108113852	F_37080	-6.2995	Sumf1	108135576	21874	49.97	21.95	2.27654	-1.25681	-0.0521785
chr12	88625705	88626005	F_10104	-6.29865	Ahsa1	88607677	-18178	38.26	10.45	3.66124	-1.19907	2.26425
chr15	97662904	97663204	F_16403	-6.29814	Hdac7	97662102	-952	28.89	9.41	3.07014	-1.25681	1.25681
chr12	109578440	109578740	F_10460	-6.29805	Cyp46a1	109572590	-6000	26.55	6.27	4.23445	-1.25681	-0.0521785
chr12	86795903	86796203	F_10035	-6.29783	Fos	86814850	18797	57.78	23	2.51217	-3.20693	-0.0429365
chr3	151507787	151508087	F_29098	-6.29636	Ptgfr	151500492	-7445	128.84	75.26	1.71193	0	0
chr10	64520865	64521165	F_4085	-6.29609	Lrrtm3	63553003	-968012	153.82	94.08	1.63499	0	0
chr8	94808817	94809117	F_42258	-6.29596	4933436C20Rik	94880019	71052	28.11	6.27	4.48325	0	0
chr18	81250712	81251012	F_21637	-6.29596	Sall3	81183317	-67545	27.33	6.27	4.35885	0	0
chr9	50531547	50531847	F_44138	-6.29573	Dixdc1	50536089	4392	138.99	85.72	1.62144	-3.67533	0
chr6	28797515	28797815	F_35592	-6.29542	Lrrc4	28781747	-15918	149.14	83.63	1.78333	-0.447912	2.66171
chr10	96084942	96085242	F_4996	-6.29525	Btg1	96079634	-5458	98.38	54.36	1.80979	-6.08484	0
chr5	110824302	110824602	F_33922	-6.29458	Gm1679	110783114	-41338	53.1	18.82	2.82147	0	0
chr19	42564947	42565247	F_22886	-6.29453	D19Ertd386e	42593294	28197	53.88	19.86	2.71299	-1.91389	1.97635
chr1	37404136	37404436	F_337	-6.29357	Inpp4a	37356737	-47549	60.9	24.04	2.53328	-1.43368	1.40412
chr5	100808047	100808347	F_33677	-6.29245	Sec31a	100845253	37056	49.19	16.73	2.94023	-1.47124	1.50373
chr4	117280925	117281225	F_30889	-6.29214	Eri3	117223098	-57977	88.23	40.77	2.16409	-1.45383	1.90011
chr19	10016357	10016657	F_22009	-6.28929	Fth1	10057192	40685	65.59	27.18	2.41317	-4.00708	0
chr4	83158192	83158492	F_30224	-6.28842	4930473A06Rik	83171448	13106	49.97	16.73	2.98685	0.0521785	-0.0521785
chr19	55945356	55945656	F_23287	-6.28835	Tcf7l2	55816299	-129207	105.41	57.49	1.83354	-2.15214	1.18563
chr14	22368966	22369266	F_13049	-6.28632	Myst4	22319075	-50041	50.75	15.68	3.23661	-1.36249	2.08356
chr6	87187845	87188145	F_36601	-6.28616	Antxr1	87285769	97774	22.64	6.27	3.61085	0	0
chr13	46980556	46980856	F_11545	-6.28581	Kif13a	47025087	44381	93.7	55.4	1.69134	0.0521785	-0.0521785
chr19	27439148	27439448	F_22360	-6.28557	Kcnv2	27397108	-42190	29.67	8.36	3.54904	0.0521785	0
chr1	153203227	153203527	F_1986	-6.28441	Ivns1abp	153191627	-11750	33.58	10.45	3.2134	-1.40946	1.97294
chr18	62165039	62165339	F_21249	-6.28386	Sh3tc2	62112728	-52461	36.7	21.95	1.67198	0	0
chr6	51751809	51752109	F_36046	-6.28349	Skap2	51962548	210589	38.26	10.45	3.66124	-1.25681	1.25681
chr9	102526000	102526300	F_45367	-6.28284	Cep63	102528454	2304	42.95	12.54	3.42504	-1.25681	1.25681
chr1	162715899	162716199	F_2173	-6.28218	Rabgap1l	162723069	7020	121.81	77.35	1.57479	-1.91061	1.71098
chr1	72887085	72887385	F_846	-6.28173	Igfbp2	72871076	-16159	38.26	12.54	3.05104	-2.94072	0
chr2	128392123	128392423	F_25619	-6.28172	Anapc1	128513131	120858	178.81	119.17	1.50046	-1.48327	1.61788
chr16	10976480	10976780	F_16778	-6.28134	Litaf	10993214	16584	54.66	21.95	2.49021	-0.583412	2.6487
chr5	37205930	37206230	F_32772	-6.28107	Man2b2	37221888	15808	151.48	89.9	1.68498	-1.25681	1.25681
chr1	74772768	74773068	F_922	-6.28099	Cyp27a1	74760147	-12771	47.63	16.73	2.84698	-3.16852	0
chr18	24775882	24776182	F_20569	-6.2792	Elp2	24762461	-13571	35.14	15.68	2.24107	-1.25681	1.25681
chr9	62379800	62380100	F_44484	-6.27918	Coro2b	62384851	4901	46.85	15.68	2.98788	0	0
chr3	40826019	40826319	F_27301	-6.27867	Pgrmc2	40886968	60799	54.66	20.91	2.61406	-0.303133	2.17795
chr19	8337023	8337323	F_21968	-6.27665	D630002G06Rik	8293329	-43844	53.88	20.91	2.57676	0	0
chr10	80864498	80864798	F_4598	-6.27663	2210404O07Rik	80855808	-8840	24.21	6.27	3.86124	-4.68798	0
chr15	27496259	27496559	F_14882	-6.27648	Fam105b	27560448	64039	67.93	25.09	2.70745	-0.145796	3.15968
chr17	43251008	43251308	F_19253	-6.27647	Tnfrsf21	43153503	-97655	46.85	16.73	2.80036	0.0521785	-0.0521785
chr5	150382267	150382567	F_35295	-6.27584	4930434E21Rik	150331253	-51164	94.48	42.86	2.20439	0	0
chr3	145627027	145627327	F_29024	-6.27532	Syde2	145650833	23656	156.95	85.72	1.83096	-2.17795	1.19731
chr2	77339823	77340123	F_24862	-6.27502	Sestd1	77118682	-221291	64.81	30.31	2.13824	0	0
chr11	62730366	62730666	F_6638	-6.27477	Cdrt4	62764694	34178	87.45	47.04	1.85906	0	0
chr11	21461287	21461587	F_5909	-6.2745	Mdh1	21471937	10500	159.29	103.49	1.53918	-1.06537	2.07995
chr8	84882290	84882590	F_41987	-6.27373	Il15	84926444	44004	56.22	23	2.44435	-1.25681	-0.0521785
chr2	91651628	91651928	F_25020	-6.27356	Ambra1	91570294	-81484	126.49	74.22	1.70426	-1.49957	1.50969
chr3	7576024	7576324	F_26895	-6.27348	Il7	7613427	37253	24.99	5.23	4.7782	0	0
chr3	95683028	95683328	F_28081	-6.27251	Gm129	95686151	2973	89.01	41.81	2.12892	-4.40832	0
chr1	168245936	168246236	F_2325	-6.2721	Ildr2	168184269	-61817	35.92	12.54	2.86443	-2.17795	0
chr3	104327610	104327910	F_28316	-6.27203	Lrig2	104315779	-11981	96.82	45.99	2.10524	-1.62188	1.60696
chr10	76854033	76854333	F_4365	-6.27122	Adarb1	76881018	26835	32.79	8.36	3.92225	-1.25681	1.25681
chr12	113863879	113864179	F_10628	-6.27114	Adssl1	113858257	-5772	34.36	9.41	3.65143	-2.48319	1.1122
chr2	26405411	26405711	F_23862	-6.26967	Egfl7	26436575	31014	156.95	94.08	1.66826	-1.8738	1.38692
chr10	59383949	59384249	F_3962	-6.26902	Ddit4	59414518	30419	72.62	36.59	1.9847	-4.66448	0
chr7	74081836	74082136	F_39118	-6.2684	Adamts17	73984620	-97366	92.92	43.9	2.11663	0	0
chr10	76000362	76000662	F_4322	-6.26778	Lss	75994371	-6141	64.03	29.27	2.18756	-1.17742	2.51545
chr14	119073985	119074285	F_14494	-6.26772	Abcc4	119105441	31306	108.53	62.72	1.73039	0.0521785	0
chr7	73018122	73018422	F_39082	-6.26703	Pcsk6	73007021	-11251	96.04	49.13	1.95481	-2.38226	1.00233
chr17	28130972	28131272	F_18779	-6.267	Anks1	28046284	-84838	94.48	45.99	2.05436	-3.21593	0
chr16	30089159	30089459	F_17234	-6.26635	Hes1	30065442	-23867	127.27	72.13	1.76445	0	4.45
chr1	181482017	181482317	F_2594	-6.26623	Cnst	181476659	-5508	148.36	91.99	1.61278	-2.87469	0.15936
chr5	88019006	88019306	F_33409	-6.26557	Sult1e1	88020636	1480	111.66	57.49	1.94225	-1.25681	0
chr17	74235377	74235677	F_19822	-6.26534	Xdh	74299522	63995	174.9	118.12	1.4807	-2.8232	0.582262
chr13	65112708	65113008	F_11988	-6.26468	4932441B19Rik	65134365	21507	53.88	16.73	3.22056	0	0
chr10	90129617	90129917	F_4800	-6.26435	Apaf1	90545488	415721	110.1	61.67	1.78531	0.0521785	-0.0521785
chr10	68789208	68789508	F_4189	-6.26419	Cdk1	68815660	26302	54.66	19.86	2.75227	0.0521785	-0.0521785
chr4	155475298	155475598	F_32241	-6.26419	9430015G10Rik	155484106	8658	41.38	14.63	2.82843	-1.25681	1.25681
[truncated: 631 more rows]

## Sheet: Sup3C RXR score >6 M only
Table S3C: Male preferential RXR-binding sites: Male RXR only peaks, RXR score >6; related to Table 1
[truncated: 2,958 more rows]

[truncated: 15 more sheets: Sup3D RXR score >6 F only, Sup3E RXR>6_M-F overlap, Sup3F Pol2 score>6 M, Sup3G Pol2 score>6 F, Sup4A RXR>6 AND Pol2 >6 M , Sup4B RXR>6 AND Pol2 >6 F, Sup4C-D RXR vs Pol2> 6 M-F, Sup5A RXR vs RNA M , Sup5B RXR vs RNA F, Sup5C Pol2-RNA maleFC>1.5, Sup5D Pol2-RNA female>1.5, S5E RXR-Pol2-RNA M, S5F RXR-Pol2-RNA F, Sup6A M RXR vs Stat5b, Sup6B F RXR vs Stat5b]
